# Supplementary material for: (4,7,13,16,21,24-Hexaoxa-1,10-di­aza­bicyclo­[8.8.8]hexa­cosa­ne)sodium iodide–1,1,2,2,tetra­fluoro-1,2-diiodo­ethane (2/3)
Source: Acta Crystallogr Sect E Struct Rep Online. 2013 Jun 15;69(Pt 7):m387–8. doi: 10.1107/S1600536813016085 (PMC3772422; doi:10.1107/S1600536813016085)
Supplement: Supplementary file 1 [file e-69-0m387-sup1.cif]

##############################################################################
#                                                                            #
# This CIF contains the data in a paper accepted for publication in          #
# Acta Crystallographica Section E. It conforms to the requirements of       #
# Notes for Authors for Acta Crystallographica Section E, and has been       #
# peer reviewed under the auspices of the IUCr Commission on Journals.       #
#                                                                            #
# Full details of the Crystallographic Information File format               #
# are given in the paper "The Crystallographic Information File (CIF):       #
# a New Standard Archive File for Crystallography" by S. R. Hall, F. H.      #
# Allen and I. D. Brown [Acta Cryst. (1991), A47, 655-685].                  #
#                                                                            #
# The current version of the core CIF dictionary is obtainable from          #
# ftp://ftp.iucr.org/pub/cif_core.dic.                                       #
#                                                                            #
# Software is freely available for graphical display of the structure(s)     #
# in this CIF. For information consult the CIF software page                 #
# http://www.iucr.org/resources/cif/software.                                #
#                                                                            #
# This file may be used for bona fide research purposes within the           #
# scientific community so long as proper attribution is given to the journal # 
# article from which it was obtained.                                        #
#                                                                            #
##############################################################################
data_global
_audit_creation_method     'from SHELXL-97'
_journal_date_recd_electronic     2013-03-15
_journal_date_accepted     2013-06-10
_journal_name_full     'Acta Crystallographica, Section E'
_journal_year     2013
_journal_volume     69
_journal_issue      7
_journal_page_first     m387
_journal_page_last     m388
_journal_paper_category     QM
_journal_paper_doi     10.1107/S1600536813016085
_journal_coeditor_code     KJ2225
_publ_contact_author_name
;
Giancarlo Terraneo
;
_publ_contact_author_address
;
NFMLab, Department of Chemistry, Materials and Chemical Engineering,
"Giulio Natta"
Politecnico di Milano
Via Mancinelli, 7
I-20131 Milano
Italy
;
_publ_contact_author_email     'giancarlo.terraneo@polimi.it'
_publ_contact_author_fax     '++39 02 23993180'
_publ_contact_author_phone     '++39 02 23993063'
_publ_section_title
;
(4,7,13,16,21,24-Hexaoxa-1,10-diazabicyclo[8.8.8]hexacosane)sodium
iodide--1,1,2,2,tetrafluoro-1,2-diiodoethane (2/3)
;
loop_
    _publ_author_name
    _publ_author_address
    'Gabriella Cavallo'
;
        NFMLab, Department of Chemistry, Materials and Chemical Engineering,
        "Giulio Natta"
         Politecnico di Milano
         Via Mancinelli, 7
 I-20131 Milano
           Italy
;
    'Pierangelo Metrangolo'
;
        NFMLab, Department of Chemistry, Materials and Chemical Engineering,
        "Giulio Natta"
         Politecnico di Milano
         Via Mancinelli, 7
 I-20131 Milano
           Italy
;
    'Tullio Pilati'
;
        NFMLab, Department of Chemistry, Materials and Chemical Engineering,
        "Giulio Natta"
         Politecnico di Milano
         Via Mancinelli, 7
 I-20131 Milano
           Italy
;
    'Giuseppe Resnati'
;
        NFMLab, Department of Chemistry, Materials and Chemical Engineering,
        "Giulio Natta"
         Politecnico di Milano
         Via Mancinelli, 7
 I-20131 Milano
           Italy
;
    'Maurizio Ursini'
;
        NFMLab, Department of Chemistry, Materials and Chemical Engineering,
        "Giulio Natta"
         Politecnico di Milano
         Via Mancinelli, 7
 I-20131 Milano
           Italy
;
    'Giancarlo Terraneo'
;
        NFMLab, Department of Chemistry, Materials and Chemical Engineering,
        "Giulio Natta"
         Politecnico di Milano
         Via Mancinelli, 7
 I-20131 Milano
           Italy
;
data_I
_audit_creation_method     SHELXL-97
_chemical_name_systematic
;
(4,7,13,16,21,24-Hexaoxa-1,10-diazabicyclo[8.8.8]hexacosane)sodium
iodide--1,1,2,2,tetrafluoro-1,2-diiodoethane (2/3)
;
_chemical_name_common     ?
_chemical_formula_moiety     'C18 H36 N2 Na O6 +, I-, 1.5(C2 F4 I2)'
_chemical_formula_sum     'C21 H36 F6 I4 N2 Na1 O6'
_chemical_formula_iupac     '[Na(C18 H36 N2 O6)] I -, 1.5C2 F4 I2'
_chemical_formula_weight     1057.11
_chemical_melting_point     ?
_symmetry_space_group_name_H-M     'R -3 c '
_space_group_crystal_system     trigonal
_space_group_name_Hall     '-R 3 2"c'
loop_
    _space_group_symop_operation_xyz
    'x, y, z'
    '-y, x-y, z'
    '-x+y, -x, z'
    'y, x, -z+1/2'
    'x-y, -y, -z+1/2'
    '-x, -x+y, -z+1/2'
    'x+2/3, y+1/3, z+1/3'
    '-y+2/3, x-y+1/3, z+1/3'
    '-x+y+2/3, -x+1/3, z+1/3'
    'y+2/3, x+1/3, -z+5/6'
    'x-y+2/3, -y+1/3, -z+5/6'
    '-x+2/3, -x+y+1/3, -z+5/6'
    'x+1/3, y+2/3, z+2/3'
    '-y+1/3, x-y+2/3, z+2/3'
    '-x+y+1/3, -x+2/3, z+2/3'
    'y+1/3, x+2/3, -z+7/6'
    'x-y+1/3, -y+2/3, -z+7/6'
    '-x+1/3, -x+y+2/3, -z+7/6'
    '-x, -y, -z'
    'y, -x+y, -z'
    'x-y, x, -z'
    '-y, -x, z-1/2'
    '-x+y, y, z-1/2'
    'x, x-y, z-1/2'
    '-x+2/3, -y+1/3, -z+1/3'
    'y+2/3, -x+y+1/3, -z+1/3'
    'x-y+2/3, x+1/3, -z+1/3'
    '-y+2/3, -x+1/3, z-1/6'
    '-x+y+2/3, y+1/3, z-1/6'
    'x+2/3, x-y+1/3, z-1/6'
    '-x+1/3, -y+2/3, -z+2/3'
    'y+1/3, -x+y+2/3, -z+2/3'
    'x-y+1/3, x+2/3, -z+2/3'
    '-y+1/3, -x+2/3, z+1/6'
    '-x+y+1/3, y+2/3, z+1/6'
    'x+1/3, x-y+2/3, z+1/6'
_cell_length_a     11.634(2)
_cell_length_b     11.634(2)
_cell_length_c     84.945(15)
_cell_angle_alpha     90
_cell_angle_beta     90
_cell_angle_gamma     120
_cell_volume     9957(4)
_cell_formula_units_Z     12
_cell_measurement_reflns_used     20222
_cell_measurement_theta_min     2.238
_cell_measurement_theta_max     29.759
_cell_measurement_temperature     93(2)
_exptl_crystal_description     'hexagonal table'
_exptl_crystal_colour     colourless
_exptl_crystal_size_max     0.280
_exptl_crystal_size_mid     0.250
_exptl_crystal_size_min     0.030
_exptl_crystal_density_diffrn     2.116
_exptl_crystal_density_meas     ?
_exptl_crystal_density_method     ?
_exptl_crystal_F_000     6012
_exptl_absorpt_coefficient_mu     3.838
_exptl_absorpt_correction_type     multi-scan
_exptl_absorpt_process_details     '(SADABS; Bruker, 2008)'
_exptl_absorpt_correction_T_min     0.675774
_exptl_absorpt_correction_T_max     1.000000
_exptl_special_details
;
OXFORD low temperature device.
;
_diffrn_ambient_temperature     93(2)
_diffrn_radiation_type     MoK\a
_diffrn_radiation_wavelength     0.71073
_diffrn_measurement_device_type     'Bruker APEXII CCD'
_diffrn_measurement_method     '\f and \w scans'
_diffrn_reflns_number     47282
_diffrn_reflns_av_R_equivalents     0.0354
_diffrn_reflns_theta_min     1.438
_diffrn_reflns_theta_max     29.949
_diffrn_reflns_theta_full     25.242
_diffrn_measured_fraction_theta_max     0.926
_diffrn_measured_fraction_theta_full     1.000
_diffrn_reflns_limit_h_min     -15
_diffrn_reflns_limit_h_max     15
_diffrn_reflns_limit_k_min     -15
_diffrn_reflns_limit_k_max     15
_diffrn_reflns_limit_l_min     -114
_diffrn_reflns_limit_l_max     114
_refine_special_details
;
The tetrafluorodiiodoethane molecule was rotationally disordered. The split
model was refined with restraints on geometric parameters and ADPs. The
rotation of this molecule around the <i>I</i>...<i>I</i> axis, was so large
that <i>SHELXL</i> suggested a second splitting of two <i>F</i> atoms. We
considered not useful and even dangerous the suggestion, because the largest
correlations between split atoms parameters, already high (<0.87), would be
larger.
;
_reflns_number_total     2994
_reflns_number_gt     2604
_reflns_threshold_expression     I>2\s(I)
_refine_ls_structure_factor_coef     Fsqd
_refine_ls_matrix_type     full
_refine_ls_R_factor_all     0.0377
_refine_ls_R_factor_gt     0.0316
_refine_ls_wR_factor_gt     0.0744
_refine_ls_wR_factor_ref     0.0764
_refine_ls_goodness_of_fit_ref     1.066
_refine_ls_restrained_S_all     1.089
_refine_ls_number_reflns     2994
_refine_ls_number_parameters     148
_refine_ls_number_restraints     44
_refine_ls_hydrogen_treatment     constr
_refine_ls_weighting_scheme     calc
_refine_ls_weighting_details
;
 w=1/[\s^2^(Fo^2^)+(0.0400P)^2^]
 where P=(Fo^2^+2Fc^2^)/3
;
_atom_sites_solution_hydrogens     geom
_atom_sites_solution_primary     direct
_atom_sites_solution_secondary     difmap
_refine_ls_shift/su_max     0.001
_refine_ls_shift/su_mean     0.000
_refine_diff_density_max     1.644
_refine_diff_density_min     -0.577
_refine_ls_extinction_method     none
_refine_ls_extinction_coef     .
loop_
    _atom_type_symbol
    _atom_type_description
    _atom_type_scat_dispersion_real
    _atom_type_scat_dispersion_imag
    _atom_type_scat_source
    'C' 'C' 0.0033 0.0016
                         'International Tables Vol C Tables 4.2.6.8 and 6.1.1.4'
    'H' 'H' 0.0000 0.0000
                         'International Tables Vol C Tables 4.2.6.8 and 6.1.1.4'
    'N' 'N' 0.0061 0.0033
                         'International Tables Vol C Tables 4.2.6.8 and 6.1.1.4'
    'O' 'O' 0.0106 0.0060
                         'International Tables Vol C Tables 4.2.6.8 and 6.1.1.4'
    'F' 'F' 0.0171 0.0103
                         'International Tables Vol C Tables 4.2.6.8 and 6.1.1.4'
    'Na' 'Na' 0.0362 0.0249
                         'International Tables Vol C Tables 4.2.6.8 and 6.1.1.4'
    'I' 'I' -0.4742 1.8119
                         'International Tables Vol C Tables 4.2.6.8 and 6.1.1.4'
_computing_data_collection     'APEX2 (Bruker, 2008)'
_computing_cell_refinement     'SAINT (Bruker, 2008)'
_computing_data_reduction     'SAINT (Bruker, 2008)'
_computing_structure_solution     'SIR2002 (Burla <i>et al.</i>, 2003)'
_computing_structure_refinement     'SHELXL2012 (Sheldrick, 2008)'
_computing_molecular_graphics
;
ORTEP-3 for Windows (Farrugia, 2012) and Mercury
(Macrae <i>et al.</i>, 2006)
;
_computing_publication_material     'SHELXL2012 (Sheldrick, 2008)'
loop_
    _atom_site_type_symbol
    _atom_site_label
    _atom_site_fract_x
    _atom_site_fract_y
    _atom_site_fract_z
    _atom_site_U_iso_or_equiv
    _atom_site_adp_type
    _atom_site_calc_flag
    _atom_site_occupancy
    _atom_site_disorder_assembly
    _atom_site_disorder_group
    I I2 0.0000 0.0000 0.47358(2) 0.01498(10) Uani d 1 . .
    I I1 0.22447(2) 0.05878(2) 0.44381(2) 0.02001(9) Uani d 1 . .
    C C7 0.3618(9) 0.1058(7) 0.42456(12) 0.029(2) Uani d 0.5 A 1
    F F1 0.4634(7) 0.2274(9) 0.42658(10) 0.065(3) Uani d 0.5 A 1
    F F2 0.4115(9) 0.0252(9) 0.42395(11) 0.080(3) Uani d 0.5 A 1
    C C8 0.3016(8) 0.1016(6) 0.40861(12) 0.028(2) Uani d 0.5 A 1
    F F3 0.2439(9) 0.1750(10) 0.40947(12) 0.074(3) Uani d 0.5 A 1
    F F4 0.2054(7) -0.0222(8) 0.40618(10) 0.083(4) Uani d 0.5 A 1
    Na Na 0.3333 0.6667 0.48841(2) 0.0176(4) Uani d 1 . .
    N N1 0.3333 0.6667 0.52071(5) 0.0147(9) Uani d 1 . .
    C C1 0.2462(3) 0.5297(3) 0.52603(3) 0.0167(6) Uani d 1 . .
    H H1A 0.1525 0.5071 0.5248 0.020 Uiso calc 1 . .
    H H1B 0.2622 0.5232 0.5374 0.020 Uiso calc 1 . .
    C C2 0.2684(3) 0.4311(3) 0.51696(4) 0.0174(6) Uani d 1 . .
    H H2A 0.3585 0.4461 0.5191 0.021 Uiso calc 1 . .
    H H2B 0.2029 0.3397 0.5202 0.021 Uiso calc 1 . .
    O O1 0.2542(2) 0.44777(19) 0.50055(2) 0.0159(4) Uani d 1 . .
    C C3 0.2593(3) 0.3468(3) 0.49158(3) 0.0186(6) Uani d 1 . .
    H H3A 0.1802 0.2595 0.4938 0.022 Uiso calc 1 . .
    H H3B 0.3394 0.3422 0.4944 0.022 Uiso calc 1 . .
    C C4 0.2632(3) 0.3789(3) 0.47452(4) 0.0186(6) Uani d 1 . .
    H H4A 0.2602 0.3067 0.4680 0.022 Uiso calc 1 . .
    H H4B 0.1857 0.3884 0.4718 0.022 Uiso calc 1 . .
    O O2 0.3838(2) 0.5009(2) 0.47155(3) 0.0180(5) Uani d 1 . .
    C C5 0.4235(3) 0.5180(3) 0.45540(4) 0.0198(6) Uani d 1 . .
    H H5A 0.4210 0.4363 0.4516 0.024 Uiso calc 1 . .
    H H5B 0.5162 0.5918 0.4546 0.024 Uiso calc 1 . .
    C C6 0.3357(3) 0.5475(3) 0.44487(3) 0.0191(6) Uani d 1 . .
    H H6A 0.3687 0.5597 0.4339 0.023 Uiso calc 1 . .
    H H6B 0.2442 0.4708 0.4450 0.023 Uiso calc 1 . .
    N N2 0.3333 0.6667 0.44990(5) 0.0173(9) Uani d 1 . .
loop_
    _atom_site_aniso_label
    _atom_site_aniso_U_11
    _atom_site_aniso_U_22
    _atom_site_aniso_U_33
    _atom_site_aniso_U_12
    _atom_site_aniso_U_13
    _atom_site_aniso_U_23
    I2 0.01522(13) 0.01522(13) 0.01451(17) 0.00761(6) 0.000 0.000
    I1 0.01636(13) 0.02578(14) 0.01665(12) 0.00961(9) 0.00183(7) 0.00086(8)
    C7 0.028(5) 0.051(6) 0.021(5) 0.030(5) 0.005(4) 0.002(4)
    F1 0.025(3) 0.080(6) 0.025(3) -0.022(4) 0.007(2) -0.019(5)
    F2 0.114(8) 0.145(7) 0.058(6) 0.122(7) 0.058(5) 0.066(5)
    C8 0.017(5) 0.048(6) 0.020(5) 0.017(4) 0.004(4) 0.003(4)
    F3 0.086(7) 0.137(7) 0.060(6) 0.101(6) 0.046(5) 0.063(6)
    F4 0.033(4) 0.089(7) 0.028(3) -0.043(4) 0.009(3) -0.022(5)
    Na 0.0162(7) 0.0162(7) 0.0204(10) 0.0081(3) 0.000 0.000
    N1 0.0115(13) 0.0115(13) 0.021(2) 0.0057(6) 0.000 0.000
    C1 0.0148(14) 0.0158(15) 0.0172(14) 0.0058(13) 0.0007(11) 0.0012(11)
    C2 0.0184(16) 0.0147(15) 0.0184(15) 0.0078(13) -0.0009(12) 0.0023(11)
    O1 0.0194(11) 0.0140(11) 0.0163(10) 0.0099(9) 0.0001(8) 0.0004(8)
    C3 0.0219(16) 0.0120(15) 0.0211(15) 0.0079(13) 0.0002(12) -0.0011(11)
    C4 0.0167(15) 0.0135(15) 0.0221(15) 0.0049(13) 0.0016(12) -0.0015(12)
    O2 0.0182(11) 0.0143(11) 0.0185(11) 0.0058(9) 0.0000(8) -0.0003(8)
    C5 0.0192(16) 0.0188(16) 0.0207(15) 0.0091(13) 0.0038(13) 0.0002(12)
    C6 0.0197(16) 0.0195(16) 0.0168(14) 0.0089(13) 0.0001(12) -0.0016(12)
    N2 0.0167(14) 0.0167(14) 0.018(2) 0.0084(7) 0.000 0.000
_geom_special_details
;
All e.s.d.'s (except the e.s.d. in the dihedral angle between two l.s. planes)
are estimated using the full covariance matrix. The cell e.s.d.'s are taken
into account individually in the estimation of e.s.d.'s in distances, angles
and torsion angles; correlations between e.s.d.'s in cell parameters are only
used when they are defined by crystal symmetry. An approximate (isotropic)
treatment of cell e.s.d.'s is used for estimating e.s.d.'s involving l.s.
planes.
;
loop_
    _geom_bond_atom_site_label_1
    _geom_bond_atom_site_label_2
    _geom_bond_site_symmetry_2
    _geom_bond_distance
    _geom_bond_publ_flag
    I1 C8 12 2.153(11) ?
    I1 C7 . 2.156(11) ?
    C7 F1 . 1.325(5) ?
    C7 F2 . 1.327(5) ?
    C7 C8 . 1.514(7) ?
    C8 F4 . 1.325(5) ?
    C8 F3 . 1.327(5) ?
    N1 C1 2_665 1.468(3) ?
    N1 C1 . 1.468(3) ?
    N1 C1 3_565 1.468(3) ?
    C1 C2 . 1.508(4) ?
    C1 H1A . 0.9900 ?
    C1 H1B . 0.9900 ?
    C2 O1 . 1.428(4) ?
    C2 H2A . 0.9900 ?
    C2 H2B . 0.9900 ?
    O1 C3 . 1.427(4) ?
    C3 C4 . 1.492(4) ?
    C3 H3A . 0.9900 ?
    C3 H3B . 0.9900 ?
    C4 O2 . 1.434(4) ?
    C4 H4A . 0.9900 ?
    C4 H4B . 0.9900 ?
    O2 C5 . 1.430(4) ?
    C5 C6 . 1.520(4) ?
    C5 H5A . 0.9900 ?
    C5 H5B . 0.9900 ?
    C6 N2 . 1.464(3) ?
    C6 H6A . 0.9900 ?
    C6 H6B . 0.9900 ?
    N2 C6 3_565 1.464(3) ?
    N2 C6 2_665 1.464(4) ?
loop_
    _geom_angle_atom_site_label_1
    _geom_angle_atom_site_label_2
    _geom_angle_atom_site_label_3
    _geom_angle_site_symmetry_1
    _geom_angle_site_symmetry_3
    _geom_angle
    _geom_angle_publ_flag
    F1 C7 F2 . . 106.7(7) ?
    F1 C7 C8 . . 107.6(5) ?
    F2 C7 C8 . . 107.4(5) ?
    F1 C7 I1 . . 109.0(5) ?
    F2 C7 I1 . . 112.3(6) ?
    C8 C7 I1 . . 113.5(4) ?
    F4 C8 F3 . . 106.5(7) ?
    F4 C8 C7 . . 107.5(5) ?
    F3 C8 C7 . . 107.7(5) ?
    F1 C8 I1 12 12 118.8(9) ?
    F4 C8 I1 . 12 110.4(6) ?
    F3 C8 I1 . 12 110.5(6) ?
    C7 C8 I1 . 12 114.0(4) ?
    C1 N1 C1 2_665 . 110.97(18) ?
    C1 N1 C1 2_665 3_565 110.97(18) ?
    C1 N1 C1 . 3_565 110.97(18) ?
    N1 C1 C2 . . 112.3(2) ?
    N1 C1 H1A . . 109.1 ?
    C2 C1 H1A . . 109.1 ?
    N1 C1 H1B . . 109.1 ?
    C2 C1 H1B . . 109.1 ?
    H1A C1 H1B . . 107.9 ?
    O1 C2 C1 . . 108.6(2) ?
    O1 C2 H2A . . 110.0 ?
    C1 C2 H2A . . 110.0 ?
    O1 C2 H2B . . 110.0 ?
    C1 C2 H2B . . 110.0 ?
    H2A C2 H2B . . 108.3 ?
    C3 O1 C2 . . 110.8(2) ?
    O1 C3 C4 . . 108.7(2) ?
    O1 C3 H3A . . 109.9 ?
    C4 C3 H3A . . 109.9 ?
    O1 C3 H3B . . 109.9 ?
    C4 C3 H3B . . 109.9 ?
    H3A C3 H3B . . 108.3 ?
    O2 C4 C3 . . 108.1(2) ?
    O2 C4 H4A . . 110.1 ?
    C3 C4 H4A . . 110.1 ?
    O2 C4 H4B . . 110.1 ?
    C3 C4 H4B . . 110.1 ?
    H4A C4 H4B . . 108.4 ?
    C5 O2 C4 . . 113.2(2) ?
    O2 C5 C6 . . 112.9(3) ?
    O2 C5 H5A . . 109.0 ?
    C6 C5 H5A . . 109.0 ?
    O2 C5 H5B . . 109.0 ?
    C6 C5 H5B . . 109.0 ?
    H5A C5 H5B . . 107.8 ?
    N2 C6 C5 . . 112.0(3) ?
    N2 C6 H6A . . 109.2 ?
    C5 C6 H6A . . 109.2 ?
    N2 C6 H6B . . 109.2 ?
    C5 C6 H6B . . 109.2 ?
    H6A C6 H6B . . 107.9 ?
    C6 N2 C6 3_565 2_665 111.84(19) ?
    C6 N2 C6 3_565 . 111.84(19) ?
    C6 N2 C6 2_665 . 111.84(18) ?
loop_
    _geom_torsion_atom_site_label_1
    _geom_torsion_atom_site_label_2
    _geom_torsion_atom_site_label_3
    _geom_torsion_atom_site_label_4
    _geom_torsion_site_symmetry_1
    _geom_torsion_site_symmetry_2
    _geom_torsion_site_symmetry_3
    _geom_torsion_site_symmetry_4
    _geom_torsion
    _geom_torsion_publ_flag
    F1 C7 C8 F4 . . . . 176.1(9) ?
    F2 C7 C8 F4 . . . . 61.5(8) ?
    I1 C7 C8 F4 . . . . -63.3(8) ?
    F1 C7 C8 F3 . . . . -69.6(8) ?
    F2 C7 C8 F3 . . . . 175.9(7) ?
    I1 C7 C8 F3 . . . . 51.1(7) ?
    F1 C7 C8 I1 . . . 12 53.4(8) ?
    F2 C7 C8 I1 . . . 12 -61.2(7) ?
    I1 C7 C8 I1 . . . 12 174.0(2) ?
    C1 N1 C1 C2 2_665 . . . -73.6(4) ?
    C1 N1 C1 C2 3_565 . . . 162.6(3) ?
    N1 C1 C2 O1 . . . . -54.8(3) ?
    C1 C2 O1 C3 . . . . -173.3(2) ?
    C2 O1 C3 C4 . . . . -172.2(2) ?
    O1 C3 C4 O2 . . . . 63.8(3) ?
    C3 C4 O2 C5 . . . . 158.4(2) ?
    C4 O2 C5 C6 . . . . 71.9(3) ?
    O2 C5 C6 N2 . . . . 58.0(3) ?
    C5 C6 N2 C6 . . . 3_565 -154.9(3) ?
    C5 C6 N2 C6 . . . 2_665 78.7(4) ?
_iucr_refine_instructions_details
;
TITL re160 in R-3c
CELL 0.71073   11.634   11.634   84.945   90.00  90.000 120.000
ZERR     6.00   0.002    0.002    0.015   0.000   0.000   0.000
LATT  3
SYMM -Y, X-Y, Z
SYMM -X+Y, -X, Z
SYMM Y, X, 0.5-Z
SYMM X-Y, -Y, 0.5-Z
SYMM -X, -X+Y, 0.5-Z
SFAC C H N O F NA I
UNIT 252 432 24 72 72 12 48
TEMP -180
L.S. 6
EQIV $1 -x,-y,1-z
EQIV $2 -y,x+y, z
EQIV $3 2/3-x,1/3-x+y,5/6-z
EQIV $4 1+X,Y,Z
EQIV $5 X,1+Y,Z
EQIV $6 2/3+Y,1/3+x,5/6-z
EQIV $7 -1/3+Y,1/3+x,5/6-z
MPLA 3 I2 I2_$4 I2_$5 I2_$6
RTAB dist I2 I2_$1
RTAB dist I1 I2
RTAB dist Na N2
RTAB ango I1 I2 I1_$2
RTAB ango I2 I1 C7
RTAB ango I2 I1 C8_$3
RTAB ango I2_$6 I2 I2_$7
BOND
bond $H
CONF 2 160
HTAB
GRID
FMAP 2
PLAN 20
ACTA
size 0.03 0.25 0.28
WGHT    0.040000
FVAR       0.06759
MOLE   1
I2    7    0.000000    0.000000    0.473578    10.33333    0.01522    0.01522 =
         0.01451    0.00000    0.00000    0.00761
MOLE   2
SIMU 0.02  C7 C8 F1 F2 F3 F4
SADI 0.005 C7 F1 C7 F2 C8 F3 C8 F4
DFIX 1.540 0.01 C7 C8
SADI 0.010 C7 F3 C7 F4 C8 F1 C8 F2
SADI 0.020 F1 F2 F3 F4
I1    7    0.224471    0.058785    0.443806    11.00000    0.01636    0.02578 =
         0.01665    0.00086    0.00183    0.00961
PART 1
C7    1    0.361758    0.105835    0.424560    10.50000    0.02770    0.05106 =
         0.02119    0.00235    0.00457    0.02989
F1    5    0.463431    0.227441    0.426579    10.50000    0.02472    0.08042 =
         0.02528   -0.01911    0.00741   -0.02193
F2    5    0.411468    0.025152    0.423946    10.50000    0.11445    0.14473 =
         0.05839    0.06588    0.05821    0.12209
C8    1    0.301650    0.101568    0.408613    10.50000    0.01678    0.04796 =
         0.02002    0.00314    0.00401    0.01691
F3    5    0.243906    0.174988    0.409474    10.50000    0.08618    0.13656 =
         0.05960    0.06261    0.04617    0.10066
F4    5    0.205435   -0.022188    0.406183    10.50000    0.03348    0.08853 =
         0.02823   -0.02187    0.00868   -0.04260
PART 0
NA    6    0.333333    0.666667    0.488413    10.33333    0.01619    0.01619 =
         0.02039    0.00000    0.00000    0.00809
N1    3    0.333333    0.666667    0.520712    10.33333    0.01148    0.01148 =
         0.02109    0.00000    0.00000    0.00574
C1    1    0.246164    0.529744    0.526031    11.00000    0.01477    0.01581 =
         0.01724    0.00123    0.00068    0.00584
AFIX  23
H1A   2    0.152518    0.507052    0.524793    11.00000   -1.20000
H1B   2    0.262163    0.523241    0.537357    11.00000   -1.20000
AFIX   0
C2    1    0.268444    0.431132    0.516965    11.00000    0.01844    0.01468 =
         0.01839    0.00233   -0.00087    0.00777
AFIX  23
H2A   2    0.358522    0.446061    0.519126    11.00000   -1.20000
H2B   2    0.202938    0.339651    0.520246    11.00000   -1.20000
AFIX   0
O1    4    0.254225    0.447766    0.500553    11.00000    0.01937    0.01396 =
         0.01631    0.00036    0.00012    0.00986
C3    1    0.259322    0.346752    0.491580    11.00000    0.02189    0.01200 =
         0.02107   -0.00115    0.00020    0.00790
AFIX  23
H3A   2    0.180215    0.259485    0.493836    11.00000   -1.20000
H3B   2    0.339419    0.342160    0.494443    11.00000   -1.20000
AFIX   0
C4    1    0.263165    0.378905    0.474519    11.00000    0.01673    0.01347 =
         0.02209   -0.00154    0.00161    0.00487
AFIX  23
H4A   2    0.260236    0.306749    0.468041    11.00000   -1.20000
H4B   2    0.185654    0.388410    0.471758    11.00000   -1.20000
AFIX   0
O2    4    0.383845    0.500934    0.471554    11.00000    0.01820    0.01430 =
         0.01847   -0.00031   -0.00002    0.00576
C5    1    0.423464    0.518008    0.455396    11.00000    0.01923    0.01882 =
         0.02071    0.00024    0.00376    0.00914
AFIX  23
H5A   2    0.420977    0.436303    0.451613    11.00000   -1.20000
H5B   2    0.516204    0.591821    0.454556    11.00000   -1.20000
AFIX   0
C6    1    0.335701    0.547514    0.444870    11.00000    0.01973    0.01949 =
         0.01681   -0.00159    0.00014    0.00888
AFIX  23
H6A   2    0.368723    0.559680    0.433910    11.00000   -1.20000
H6B   2    0.244199    0.470773    0.445032    11.00000   -1.20000
AFIX   0
N2    3    0.333333    0.666667    0.449905    10.33333    0.01674    0.01674 =
         0.01849    0.00000    0.00000    0.00837
HKLF 4
REM  re160 in R-3c
REM R1 =  0.0316 for    2604 Fo > 4sig(Fo)  and  0.0377 for all    2994 data
REM    148 parameters refined using     44 restraints
END
WGHT      0.0400      0.0000
REM Instructions for potential hydrogen bonds
EQIV $8 x-y, x, -z+1
HTAB C2 I1_$8
HTAB C3 I2
EQIV $9 y, -x+y, -z+1
HTAB C3 O1_$9
REM Highest difference peak  1.644,  deepest hole -0.577,  1-sigma level  0.167
Q1    1   0.2011  0.1000  0.4401  11.00000  0.05    1.64
Q2    1   0.0000  0.0000  0.4818  10.33333  0.05    1.41
Q3    1   0.1991  0.0003  0.4388  11.00000  0.05    1.38
Q4    1   0.0000  0.0000  0.4637  10.33333  0.05    1.35
Q5    1   0.2123  0.0280  0.4354  11.00000  0.05    1.24
Q6    1   0.2144  0.0510  0.4523  11.00000  0.05    1.19
Q7    1   0.0760  0.0392  0.4694  11.00000  0.05    1.04
Q8    1   0.1583  0.0266  0.4480  11.00000  0.05    1.03
Q9    1   0.2947  0.1040  0.4397  11.00000  0.05    0.92
Q10   1   0.2978  0.0531  0.4444  11.00000  0.05    0.81
Q11   1   0.3333 -0.0340  0.4167  10.50000  0.05    0.77
Q12   1   0.2545  0.3603  0.4826  11.00000  0.05    0.77
Q13   1   0.3228  0.4342  0.4735  11.00000  0.05    0.72
Q14   1   0.3333  0.2509  0.4167  10.50000  0.05    0.62
Q15   1   0.2611  0.4393  0.5068  11.00000  0.05    0.59
Q16   1   0.3805  0.7079  0.4454  11.00000  0.05    0.57
Q17   1   0.3333  0.1321  0.4167  10.50000  0.05    0.56
Q18   1   0.0000  0.0000  0.4935  10.33333  0.05    0.55
Q19   1   0.2570  0.3880  0.4970  11.00000  0.05    0.52
Q20   1   0.3969  0.5050  0.4622  11.00000  0.05    0.52
;
