# Supplementary material for: (4,7,13,16,21,24-Hexaoxa-1,10-di­aza­bicyclo­[8.8.8]hexa­cosa­ne)sodium iodide–1,1,2,2,tetra­fluoro-1,2-diiodo­ethane (2/3)
Source: Acta Crystallogr Sect E Struct Rep Online. 2013 Jun 15;69(Pt 7):m387–8. doi: 10.1107/S1600536813016085 (PMC3772422; doi:10.1107/S1600536813016085)
Supplement: Supplementary file 2 [file e-69-0m387-Isup2.hkl]

#
# h,k,l, Fc-squared, Fo-squared, sigma(Fo-squared), status flag,
# d-spacing and 1/sqrt(w), where w is weight used in the refinement
#
data_I
_shelx_title ' re160 in R-3c'
_shelx_refln_list_code          4
_shelx_F_calc_maximum     2075.53
_exptl_crystal_F_000      6012.00
_reflns_d_resolution_high  0.7118

loop_
 _space_group_symop_operation_xyz
 'x, y, z'
 '-y, x-y, z'
 '-x+y, -x, z'
 'y, x, -z+1/2'
 'x-y, -y, -z+1/2'
 '-x, -x+y, -z+1/2'
 'x+2/3, y+1/3, z+1/3'
 '-y+2/3, x-y+1/3, z+1/3'
 '-x+y+2/3, -x+1/3, z+1/3'
 'y+2/3, x+1/3, -z+5/6'
 'x-y+2/3, -y+1/3, -z+5/6'
 '-x+2/3, -x+y+1/3, -z+5/6'
 'x+1/3, y+2/3, z+2/3'
 '-y+1/3, x-y+2/3, z+2/3'
 '-x+y+1/3, -x+2/3, z+2/3'
 'y+1/3, x+2/3, -z+7/6'
 'x-y+1/3, -y+2/3, -z+7/6'
 '-x+1/3, -x+y+2/3, -z+7/6'
 '-x, -y, -z'
 'y, -x+y, -z'
 'x-y, x, -z'
 '-y, -x, z-1/2'
 '-x+y, y, z-1/2'
 'x, x-y, z-1/2'
 '-x+2/3, -y+1/3, -z+1/3'
 'y+2/3, -x+y+1/3, -z+1/3'
 'x-y+2/3, x+1/3, -z+1/3'
 '-y+2/3, -x+1/3, z-1/6'
 '-x+y+2/3, y+1/3, z-1/6'
 'x+2/3, x-y+1/3, z-1/6'
 '-x+1/3, -y+2/3, -z+2/3'
 'y+1/3, -x+y+2/3, -z+2/3'
 'x-y+1/3, x+2/3, -z+2/3'
 '-y+1/3, -x+2/3, z+1/6'
 '-x+y+1/3, y+2/3, z+1/6'
 'x+1/3, x-y+2/3, z+1/6'

_cell_length_a    11.6340
_cell_length_b    11.6340
_cell_length_c    84.9450
_cell_angle_alpha  90.000
_cell_angle_beta   90.000
_cell_angle_gamma 120.000
_shelx_F_squared_multiplier     1.000

loop_
 _refln_index_h
 _refln_index_k
 _refln_index_l
 _refln_F_squared_calc
 _refln_F_squared_meas
 _refln_F_squared_sigma
 _refln_observed_status
  -1   2   0     291902.53     327286.53      9560.35 o
   0   3   0       4024.66       3922.19       302.04 o
  -2   4   0     113630.84     118906.84      3453.81 o
  -1   5   0    1192433.62    1317601.25     26258.13 o
  -3   6   0     915606.12    1028269.25     27711.44 o
   0   6   0      73206.90      74053.30      2521.41 o
  -2   7   0     301890.03     330755.69      6942.63 o
  -4   8   0       6553.40       5806.69       582.20 o
  -1   8   0      42132.71      40791.26      1332.93 o
  -3   9   0     356560.75     355124.94      8566.67 o
   0   9   0      30563.29      28501.57      1829.77 o
  -5  10   0      23647.75      20501.78      1586.83 o
  -2  10   0     865128.81     892113.12     23410.60 o
  -4  11   0     337434.00     340094.94     11002.72 o
  -1  11   0       5884.77       6323.23       750.73 o
  -6  12   0         18.33        827.34       932.40 o
  -3  12   0     115466.67     113373.73      4338.05 o
   0  12   0      93689.47      94642.63      5222.30 o
  -5  13   0      10087.78       9674.16      1319.80 o
  -2  13   0      16698.45      17083.00      1466.45 o
  -7  14   0     130483.96     123616.96      8203.34 o
  -4  14   0       2309.35       3550.11      1816.64 o
  -6  15   0     105036.80     106201.29     10698.49 o
  -3  15   0      47575.86      57156.36      6798.18 o
  -2   3   1     934074.25    1054404.88     20792.88 o
  -1   4   1      63962.71      61623.54      1453.31 o
  -3   5   1     266383.69     295414.31      5657.85 o
  -5   6   1      58437.21      51990.96      1346.07 o
  -2   6   1     810887.12     888499.62     17800.90 o
  -4   7   1      68865.46      71877.71      1648.11 o
  -1   7   1     112581.78     108727.08      2569.56 o
  -6   8   1      98622.47      96739.43      2508.28 o
  -3   8   1      40499.38      39445.19      1138.14 o
  -8   9   1     109853.88     110771.35      3029.19 o
  -5   9   1      12258.95      12101.46       702.58 o
  -2   9   1     119855.51     113745.82      3234.93 o
  -7  10   1      19946.43      21847.85      1138.14 o
  -4  10   1      87183.27      85706.07      2871.61 o
  -1  10   1       3443.55       4432.17       569.07 o
  -9  11   1      64985.25      64886.92      2532.35 o
  -6  11   1      45031.11      43047.83      2024.57 o
  -3  11   1      40992.42      37624.17      1926.08 o
 -11  12   1       4409.05       5986.16       860.17 o
  -8  12   1      52239.16      51093.59      2411.97 o
  -5  12   1      74018.45      66756.09      3272.14 o
  -2  12   1        336.18        868.92       665.37 o
 -10  13   1      16117.35      17115.82      1405.16 o
  -7  13   1      20904.78      21567.69      1829.77 o
  -4  13   1        607.15        291.10       750.73 o
  -1  13   1      31061.84      32929.36      2374.77 o
 -12  14   1      70187.70      71433.40     11184.38 o
  -9  14   1        108.12       1422.67      1418.29 o
  -6  14   1      50113.34      55479.79      3186.78 o
  -3  14   1       4681.29       7791.86      2155.89 o
 -11  15   1       3164.71       5660.04      2484.20 o
  -8  15   1       7897.76       8778.97      2908.81 o
  -5  15   1      13720.25      14476.22      3501.96 o
   0   1   2     709130.62     813373.75     25737.21 o
  -2   2   2     534913.25     606944.25     16855.37 o
  -1   3   2     353535.09     397264.44      7888.16 o
  -3   4   2      19639.89      20670.31       569.07 o
   0   4   2     820964.44     916270.06     25737.21 o
  -5   5   2     577150.00     597720.94     17304.05 o
  -2   5   2     234663.78     242127.64      4872.10 o
  -4   6   2     604987.31     634611.94     12311.58 o
  -1   6   2      48237.55      47293.96      1247.57 o
  -6   7   2       3159.86       3178.03       302.04 o
  -3   7   2        119.51        354.57       181.66 o
   0   7   2      61353.86      53183.82      2155.89 o
  -8   8   2     114068.36     110742.89      4143.25 o
  -5   8   2     125419.82     123562.25      2895.68 o
  -2   8   2      27393.45      26667.42       945.53 o
  -7   9   2      56078.59      51505.07      1709.39 o
  -4   9   2        810.63       1321.99       326.12 o
  -1   9   2     108984.18     110110.35      3042.33 o
  -9  10   2     126868.16     120966.42      3683.62 o
  -6  10   2     149701.34     148237.95      4399.34 o
  -3  10   2     315042.62     310345.81      8579.80 o
   0  10   2     185491.34     177617.19      7257.81 o
 -11  11   2     107248.55     107904.12      5198.22 o
  -8  11   2     197305.22     196289.17      6736.89 o
  -5  11   2        295.10        739.79       472.76 o
  -2  11   2      64750.88      65990.04      2532.35 o
 -10  12   2       1447.32       1978.61       726.66 o
  -7  12   2      14022.30      15259.79      1308.86 o
  -4  12   2      58421.73      60642.99      2569.56 o
  -1  12   2       9301.65      10897.66      1151.27 o
 -12  13   2      11724.84      12385.99      1575.88 o
  -9  13   2        255.68        -83.17       691.64 o
  -6  13   2       5250.34       5358.00      1079.04 o
  -3  13   2      65197.81      63302.29      3114.55 o
 -11  14   2        525.75        604.09      1212.55 o
  -8  14   2      82106.57      81847.36      4495.64 o
  -5  14   2          5.71        963.04      1346.07 o
  -2  14   2     104513.50     110736.33     10650.33 o
 -10  15   2      37411.13      40336.00      5574.68 o
  -7  15   2      67799.77      71394.01      7973.52 o
  -4  15   2       3535.28       5721.33      2460.13 o
  -1   2   3     289659.31     329136.00      7100.22 o
  -2   4   3     246981.58     257617.25      5053.76 o
  -4   5   3      11387.94      10860.45       424.61 o
  -1   5   3     265572.94     283413.56      5876.73 o
  -3   6   3     138493.20     148415.22      3101.42 o
  -5   7   3       3300.11       3602.64       315.18 o
  -2   7   3     278350.47     292420.16      6373.57 o
  -7   8   3      64879.39      59091.19      1757.55 o
  -4   8   3     111716.85     115652.20      2775.30 o
  -1   8   3       2019.93       2663.68       352.38 o
  -6   9   3         76.02        630.35       302.04 o
  -3   9   3     198409.34     194157.38      5040.63 o
  -8  10   3         26.52        558.12       400.54 o
  -5  10   3      27904.14      26286.58      1332.93 o
  -2  10   3      13012.96      13062.31       822.96 o
 -10  11   3        144.93        472.76       496.84 o
  -7  11   3        711.85       1389.84       558.12 o
  -4  11   3      16582.92      17708.97      1188.48 o
  -1  11   3      34854.73      33870.51      1562.75 o
  -9  12   3      67365.52      62584.39      2823.45 o
  -6  12   3     155502.16     162011.58      6349.49 o
  -3  12   3       1535.62       1952.34       691.64 o
 -11  13   3      44195.14      44380.77      2350.69 o
  -8  13   3       9205.87       9766.09      1271.65 o
  -5  13   3      10390.17      10492.75      1357.01 o
  -2  13   3        398.94        444.31       715.71 o
 -10  14   3      10783.92      14436.83      2665.87 o
  -7  14   3         44.01        129.13       812.02 o
  -4  14   3      17321.19      18680.76      3005.12 o
 -12  15   3      18685.03      20162.53      4060.08 o
  -9  15   3        630.50       2409.79      2072.72 o
  -6  15   3      36461.67      33990.89      5222.30 o
  -3  15   3       6987.33      10882.34      3125.50 o
  -1   1   4      28723.98      30471.42      1319.80 o
   0   2   4    1239333.25    1448421.38     41767.43 o
  -2   3   4       5890.77       5881.10       242.95 o
  -4   4   4       1363.98       1849.47       253.89 o
  -1   4   4     804461.81     889370.69     17654.25 o
  -3   5   4     113488.26     117243.40      2411.97 o
   0   5   4       2468.48       2619.90       339.25 o
  -5   6   4     650747.62     686235.19     13959.68 o
  -2   6   4      10050.65      10481.80       435.56 o
  -7   7   4     111894.72     101707.84      4046.95 o
  -4   7   4     268001.78     283067.75      5719.14 o
  -1   7   4     138549.84     138948.98      3186.78 o
  -6   8   4      89821.52      89531.96      2337.56 o
  -3   8   4      56236.75      59710.59      1527.73 o
   0   8   4     893047.50     926430.19     29517.14 o
  -8   9   4         19.77        343.63       302.04 o
  -5   9   4     147132.45     148671.30      4022.88 o
  -2   9   4     163408.47     169321.91      4423.41 o
 -10  10   4     458896.44     468439.56     17424.44 o
  -7  10   4     101530.66     100449.32      3429.73 o
  -4  10   4       2119.01       3202.10       496.84 o
  -1  10   4       8680.73       8441.91       715.71 o
  -9  11   4      73124.88      69165.88      2775.30 o
  -6  11   4      29698.25      29641.89      1610.90 o
  -3  11   4     102458.70     102373.21      3913.44 o
   0  11   4      24194.99      24664.73      1987.36 o
 -11  12   4      29660.61      31108.34      1696.26 o
  -8  12   4       3314.63       3869.67       774.81 o
  -5  12   4       9440.71       9960.88      1247.57 o
  -2  12   4      56619.96      57348.96      2679.00 o
 -10  13   4      12693.52      13178.31      1308.86 o
  -7  13   4      37331.54      39742.86      2484.20 o
  -4  13   4      73476.66      71766.09      3731.78 o
  -1  13   4      82363.55      86658.16      3854.34 o
 -12  14   4         97.76        387.40      1902.00 o
  -9  14   4      57781.19      54306.63      5342.68 o
  -6  14   4        388.41        218.87       812.02 o
  -3  14   4      58885.27      61610.40      5708.19 o
 -11  15   4      49880.26      55622.06      6712.82 o
  -8  15   4      55824.89      50345.04      6555.23 o
  -5  15   4       3137.85       3547.92      2302.54 o
  -1   3   5     383433.62     430417.03      8737.39 o
  -3   4   5     255667.28     279224.34      5681.93 o
  -2   5   5      45045.48      50154.62      1151.27 o
  -4   6   5     317112.94     343222.66      6774.10 o
  -1   6   5      25345.73      24747.91       763.86 o
  -6   7   5      62780.48      58211.31      1562.75 o
  -3   7   5       5510.72       7290.64       352.38 o
  -5   8   5      31846.29      29138.49      1017.76 o
  -2   8   5      27182.84      25498.64       884.24 o
  -7   9   5       3183.57       4042.57       424.61 o
  -4   9   5     214518.97     213284.62      5125.99 o
  -1   9   5      23637.97      23942.46      1065.91 o
  -9  10   5      21334.53      21810.64      1079.04 o
  -6  10   5      16791.64      17761.50       980.55 o
  -3  10   5       6420.63       6518.02       654.43 o
  -8  11   5         75.45        306.42       435.56 o
  -5  11   5     119042.57     115111.59      4313.98 o
  -2  11   5       3051.92       3834.65       665.37 o
 -10  12   5       7983.27       8901.54       993.68 o
  -7  12   5      72901.00      69489.81      2981.04 o
  -4  12   5      14939.72      16380.41      1346.07 o
  -1  12   5      12293.58      15704.10      1370.14 o
 -12  13   5       9681.35       9761.71      1551.81 o
  -9  13   5      60649.40      56399.05      2714.02 o
  -6  13   5      37351.11      40762.80      2521.41 o
  -3  13   5       8901.50      10650.33      1260.71 o
 -11  14   5        384.40       -188.23      1151.27 o
  -8  14   5      40482.42      46963.46      3018.25 o
  -5  14   5      51643.63      57937.72      5331.73 o
  -2  14   5      38071.22      44912.62      5681.93 o
 -10  15   5       3521.46       5204.79      2495.15 o
  -7  15   5       1032.65       1698.45      1987.36 o
  -4  15   5       2321.67       4068.84      2230.31 o
   0   0   6      73288.42      68785.04      5125.99 o
  -1   2   6     242724.95     277981.16      5719.14 o
  -3   3   6      28726.86      30644.33      1103.12 o
   0   3   6    1136332.88    1254020.88     35102.77 o
  -2   4   6     279001.25     310582.19      5924.88 o
  -4   5   6     112851.79     121040.84      2641.79 o
  -1   5   6       2071.45       2387.90       229.82 o
  -6   6   6      81363.31      79347.83      2689.94 o
  -3   6   6      73837.12      79450.70      1744.41 o
   0   6   6     103370.44     101265.72      3331.24 o
  -5   7   6     458757.22     468384.84     10153.49 o
  -2   7   6        677.57        893.00       229.82 o
  -7   8   6        431.18        378.65       253.89 o
  -4   8   6     167939.23     171771.09      3950.65 o
  -1   8   6     433430.62     449432.66     10287.00 o
  -9   9   6      83561.38      81652.55      3488.83 o
  -6   9   6      90977.71      90153.56      2521.41 o
  -3   9   6       2091.46       2718.40       400.54 o
   0   9   6      70293.79      70531.65      3090.48 o
  -8  10   6         56.94        245.14       376.46 o
  -5  10   6     111067.08     110670.66      3539.17 o
  -2  10   6        774.17        625.98       400.54 o
 -10  11   6     183644.52     182725.66      5476.19 o
  -7  11   6      12348.04      11889.15      1041.83 o
  -4  11   6      18108.96      17698.03      1188.48 o
  -1  11   6        813.45       1168.78       534.05 o
 -12  12   6      24797.85      25993.29      2337.56 o
  -9  12   6       1283.68       1230.06       678.50 o
  -6  12   6      90601.24      88527.34      3670.49 o
  -3  12   6      76342.41      73746.88      3149.57 o
   0  12   6      20532.00      19584.71      2337.56 o
 -11  13   6       2090.80       2718.40       860.17 o
  -8  13   6      42131.67      45030.82      2545.49 o
  -5  13   6      29680.76      34273.23      2289.41 o
  -2  13   6     104356.61     104467.81      4664.17 o
 -10  14   6      45628.99      48283.26      4313.98 o
  -7  14   6       3589.03       4215.48      1079.04 o
  -4  14   6      36528.33      39740.67      4276.77 o
 -12  15   6      13428.63      14900.84      3622.34 o
  -9  15   6      27871.59      28127.30      4714.51 o
  -6  15   6       2619.51       3510.71      2241.25 o
  -3  15   6       6331.19       8494.44      2956.97 o
  -2   3   7     404411.19     455226.25      9234.23 o
  -1   4   7     239960.89     248588.77      5294.52 o
  -3   5   7      58696.60      57110.39      1319.80 o
  -5   6   7     493693.06     507503.91     10481.80 o
  -2   6   7       2045.03       1437.99       218.87 o
  -4   7   7      35317.00      32798.04       945.53 o
  -1   7   7      78612.32      82650.61      2035.51 o
  -6   8   7       3471.74       3825.89       376.46 o
  -3   8   7      26345.40      25918.88       897.38 o
  -8   9   7      10966.52      10643.77       678.50 o
  -5   9   7     345953.78     349230.69      8638.90 o
  -2   9   7      71452.46      69949.45      2072.72 o
  -7  10   7      23227.81      23887.74      1212.55 o
  -4  10   7         48.89        536.24       376.46 o
  -1  10   7          6.86        -61.28       387.40 o
  -9  11   7      24166.11      26945.39      1442.37 o
  -6  11   7      52267.68      51754.58      2326.61 o
  -3  11   7      33760.16      32811.17      1709.39 o
 -11  12   7        102.03        805.45       630.35 o
  -8  12   7      10451.11       9917.11      1017.76 o
  -5  12   7      44394.95      44210.05      2484.20 o
  -2  12   7       6256.38       7634.27       993.68 o
 -10  13   7       1675.08       2217.18       812.02 o
  -7  13   7      15170.64      14802.34      1562.75 o
  -4  13   7      87426.66      84867.79      4217.67 o
  -1  13   7      63879.70      66051.33      3587.32 o
 -12  14   7       4907.71       5309.85      2508.28 o
  -9  14   7      64967.60      61595.09      7161.51 o
  -6  14   7         54.71        -94.12       884.24 o
  -3  14   7      34655.47      34384.86      4132.31 o
 -11  15   7      11314.35      13889.65      3429.73 o
  -8  15   7      22275.80      22609.53      4217.67 o
  -5  15   7          4.15        354.57      1805.70 o
   0   1   8     748830.12     820981.81     26536.10 o
  -2   2   8      79539.75      85482.82      2786.25 o
  -1   3   8    1304249.12    1521078.12     29698.80 o
  -3   4   8      27046.90      31732.13       787.94 o
   0   4   8        146.05       -210.12       229.82 o
  -5   5   8      75707.75      71363.36      2411.97 o
  -2   5   8     154262.38     162716.34      3331.24 o
  -4   6   8       7646.32       8470.36       363.33 o
  -1   6   8     102185.01     105006.25      2387.90 o
  -6   7   8      41220.34      38742.61      1188.48 o
  -3   7   8       1700.17       2449.18       242.95 o
   0   7   8     622155.50     691599.75     20587.14 o
  -8   8   8      12436.70      12642.07      1006.81 o
  -5   8   8     155211.97     154165.00      3731.78 o
  -2   8   8       8544.56       8041.38       496.84 o
  -7   9   8      85560.33      84421.28      2484.20 o
  -4   9   8     112328.99     112693.05      3090.48 o
  -1   9   8      16681.54      16179.05       860.17 o
  -9  10   8      42874.18      38867.37      1562.75 o
  -6  10   8       1064.22       1339.50       435.56 o
  -3  10   8     273546.19     264800.62      7548.91 o
   0  10   8       2288.03       2602.39       787.94 o
 -11  11   8     178702.50     168923.56      7137.43 o
  -8  11   8     141048.08     136125.53      4556.92 o
  -5  11   8      26774.69      24428.35      1501.46 o
  -2  11   8      53725.57      51108.90      2374.77 o
 -10  12   8        674.96        490.27       593.14 o
  -7  12   8      39666.24      38615.66      2011.44 o
  -4  12   8         11.23        218.87       678.50 o
  -1  12   8      28646.06      29059.70      1877.93 o
 -12  13   8      28841.82      32042.93      2943.83 o
  -9  13   8       7806.03       9026.30      1103.12 o
  -6  13   8      25232.62      25439.54      1998.31 o
  -3  13   8      94038.37      94003.52      4241.75 o
 -11  14   8       1359.58       3164.90      1453.31 o
  -8  14   8       2848.47       4386.20      1490.52 o
  -5  14   8       3871.71       3274.33      1709.39 o
  -2  14   8         34.39       -577.82      1720.34 o
 -10  15   8       9978.95       9512.20      3066.40 o
  -7  15   8      77406.23      77102.20      8470.36 o
  -4  15   8        853.61       1037.46      1891.06 o
  -1   2   9     182036.06     199394.98      4060.08 o
  -2   4   9      11544.28      12517.32       411.48 o
  -4   5   9     790023.62     852000.44     17146.47 o
  -1   5   9     946514.00    1058147.62     20648.43 o
  -3   6   9       6495.89       6936.07       339.25 o
  -5   7   9     175799.70     177398.31      3889.36 o
  -2   7   9     193514.08     200001.25      4399.34 o
  -7   8   9      91640.20      85933.70      2374.77 o
  -4   8   9       5992.32       6920.75       459.63 o
  -1   8   9      52650.00      53146.61      1599.96 o
  -6   9   9     158375.88     153175.70      3902.50 o
  -3   9   9     281575.50     278296.31      7257.81 o
  -8  10   9      11463.38      11851.94       787.94 o
  -5  10   9          1.66        415.86       387.40 o
  -2  10   9       3724.43       4681.68       544.99 o
 -10  11   9       3498.73       4042.57       654.43 o
  -7  11   9      27072.76      28661.35      1610.90 o
  -4  11   9      25872.54      25658.42      1453.31 o
  -1  11   9       9661.96       9626.01       897.38 o
  -9  12   9      81205.48      78783.15      3368.45 o
  -6  12   9          3.73        540.61       582.20 o
  -3  12   9     128678.63     132249.30      5125.99 o
 -11  13   9      34978.11      34494.30      2059.59 o
  -8  13   9         15.33        188.23       641.30 o
  -5  13   9       1538.14       1400.78       822.96 o
  -2  13   9      28923.99      33082.57      2182.16 o
 -10  14   9       3226.41       3952.84      1490.52 o
  -7  14   9        484.70        619.41       969.60 o
  -4  14   9      14484.96      18151.09      2908.81 o
 -12  15   9        152.56       -144.46      1939.21 o
  -9  15   9      48669.52      53492.42      6555.23 o
  -6  15   9      81119.94      86798.25      9076.64 o
  -3  15   9       5958.56       6649.34      2847.53 o
  -1   1  10     293296.91     323173.94     10105.34 o
   0   2  10     385480.91     425045.91     12178.06 o
  -2   3  10     496363.31     548358.62     10930.49 o
  -4   4  10       3020.96       1017.76       352.38 o
  -1   4  10       2952.39       2834.40       218.87 o
  -3   5  10     114929.68     121800.33      2484.20 o
   0   5  10      52421.71      52763.58      1877.93 o
  -5   6  10     158074.02     157831.11      3477.88 o
  -2   6  10        390.85       1074.66       181.66 o
  -7   7  10     168611.83     150142.11      5441.17 o
  -4   7  10      14104.90      16354.15       544.99 o
  -1   7  10      39652.16      38158.22      1138.14 o
  -6   8  10      16646.02      16776.57       726.66 o
  -3   8  10      78110.37      79730.85      1998.31 o
   0   8  10        210.24        847.04       459.63 o
  -8   9  10       9124.75      11138.42       691.64 o
  -5   9  10       4676.31       6040.88       509.97 o
  -2   9  10     173814.31     177374.23      4629.15 o
 -10  10  10       2232.22       2523.60       787.94 o
  -7  10  10     295167.94     289778.34      8093.90 o
  -4  10  10       9338.39       9682.92       739.79 o
  -1  10  10      16446.74      18264.90       980.55 o
  -9  11  10      22713.07      22850.28      1295.72 o
  -6  11  10      16343.95      17360.96      1223.50 o
  -3  11  10     183585.45     179236.83      5780.42 o
   0  11  10     135640.03     130130.61      6082.47 o
 -11  12  10       2322.40       2449.18       726.66 o
  -8  12  10       8646.84       8001.98       993.68 o
  -5  12  10      24524.66      25864.16      1709.39 o
  -2  12  10        335.99        365.52       678.50 o
 -10  13  10      60273.83      60577.32      2823.45 o
  -7  13  10       8287.74       9155.43      1199.42 o
  -4  13  10       9469.26      10313.27      1405.16 o
  -1  13  10      50528.43      52050.05      3101.42 o
 -12  14  10       4165.67       4038.20      2350.69 o
  -9  14  10         11.05        512.16      1319.80 o
  -6  14  10        986.93       1545.24      1065.91 o
  -3  14  10        700.29        713.52      1866.98 o
 -11  15  10        202.58       1230.06      1926.08 o
  -8  15  10      63729.80      59872.55      7233.73 o
  -5  15  10       5243.44       7441.66      2751.23 o
  -1   3  11     193505.50     211886.05      4252.69 o
  -3   4  11     253208.72     263701.88      5476.19 o
  -2   5  11     138959.70     143672.25      2919.76 o
  -4   6  11     108641.66     109961.52      2374.77 o
  -1   6  11     720945.50     797761.69     15776.33 o
  -6   7  11      23100.20      22007.62       836.09 o
  -3   7  11      68726.15      67581.24      1610.90 o
  -5   8  11        106.97        372.08       229.82 o
  -2   8  11      29923.53      29304.83       980.55 o
  -7   9  11     195293.38     191916.12      5053.76 o
  -4   9  11     404044.00     407181.56     10238.85 o
  -1   9  11       1016.37       1006.81       363.33 o
  -9  10  11       4673.05       5125.99       593.14 o
  -6  10  11       4941.33       6426.10       630.35 o
  -3  10  11      37176.86      38090.37      1586.83 o
  -8  11  11      32782.25      31898.47      1586.83 o
  -5  11  11      59534.08      58806.65      2545.49 o
  -2  11  11      32935.65      31889.71      1685.32 o
 -10  12  11       4551.96       5270.45       822.96 o
  -7  12  11      13444.55      14051.61      1188.48 o
  -4  12  11      10676.60      13003.21      1357.01 o
  -1  12  11         17.04        536.24       715.71 o
 -12  13  11      71914.14      69798.42      3779.93 o
  -9  13  11      74926.79      67883.29      3090.48 o
  -6  13  11      11143.12      12729.62      1442.37 o
  -3  13  11       4044.99       4370.88      1089.98 o
 -11  14  11      15860.61      15124.09      2775.30 o
  -8  14  11       7036.69       9256.12      1891.06 o
  -5  14  11      73367.43      72216.97      5513.40 o
  -2  14  11       7435.71      10941.43      2981.04 o
 -10  15  11        274.33        949.91      1877.93 o
  -7  15  11      29417.73      30370.74      4845.84 o
  -4  15  11      34097.08      36000.14      7537.97 o
   0   0  12     358911.72     341495.75     17728.67 o
  -1   2  12     156832.69     171635.39      3381.58 o
  -3   3  12     934460.31    1056755.62     32340.59 o
   0   3  12     607941.88     688806.94     19556.25 o
  -2   4  12       5445.46       6590.25       267.02 o
  -4   5  12     138104.09     138868.00      3272.14 o
  -1   5  12      54067.45      58187.24      1319.80 o
  -6   6  12      39804.56      41461.01      1634.98 o
  -3   6  12      39479.30      40333.81       993.68 o
   0   6  12      22307.86      21880.68      1089.98 o
  -5   7  12     196771.38     193231.53      4677.30 o
  -2   7  12     173594.30     178965.44      3998.80 o
  -7   8  12     211246.88     207637.72      5403.96 o
  -4   8  12        471.29        790.13       242.95 o
  -1   8  12     381220.59     387163.47      8614.82 o
  -9   9  12       6446.73       6957.96       849.23 o
  -6   9  12     202432.89     199826.16      5368.94 o
  -3   9  12         14.10        538.43       291.10 o
   0   9  12       9934.50      12313.76      1054.97 o
  -8  10  12     122625.77     115520.88      3368.45 o
  -5  10  12        272.49        752.92       376.46 o
  -2  10  12      38745.26      42106.68      1610.90 o
 -10  11  12     111253.47     103863.73      3368.45 o
  -7  11  12      39812.36      38609.10      1696.26 o
  -4  11  12      50418.76      51559.79      2313.48 o
  -1  11  12     110956.71     112999.48      3889.36 o
 -12  12  12       2608.20       3970.35      1223.50 o
  -9  12  12      12976.69      15990.82      1212.55 o
  -6  12  12       5767.66       6859.46       908.32 o
  -3  12  12      85245.71      80941.22      3731.78 o
   0  12  12      17989.39      19766.37      2943.83 o
 -11  13  12      25965.55      26663.04      1805.70 o
  -8  13  12       1755.47       2792.81       787.94 o
  -5  13  12       2564.20       2692.13       956.47 o
  -2  13  12      88844.87      93311.89      4482.51 o
 -10  14  12       1982.13       1486.14      1308.86 o
  -7  14  12      15306.76      15763.19      2374.77 o
  -4  14  12       1111.63       2657.11      1672.19 o
 -12  15  12       8472.35      11363.86      3248.07 o
  -9  15  12      58856.25      54645.88      6833.20 o
  -6  15  12         85.69       1779.43      1902.00 o
  -3  15  12       1540.32       2707.45      2363.82 o
  -2   3  13     512356.25     562465.00     11256.61 o
  -1   4  13     175892.58     184345.33      3817.14 o
  -3   5  13       2873.51       2808.13       205.74 o
  -5   6  13     225511.75     231245.31      5283.58 o
  -2   6  13     145877.25     138946.80      3053.27 o
  -4   7  13      23183.79      25014.93       726.66 o
  -1   7  13     130620.27     134619.69      3138.63 o
  -6   8  13      20125.80      20000.56       836.09 o
  -3   8  13     128575.81     129813.24      3138.63 o
  -8   9  13       4054.54       4375.26       483.71 o
  -5   9  13     414286.78     428843.34     11002.72 o
  -2   9  13      37083.88      37263.04      1332.93 o
  -7  10  13       1333.14       2061.78       435.56 o
  -4  10  13       2742.04       4355.56       569.07 o
  -1  10  13        662.51       1297.91       435.56 o
  -9  11  13       1475.10       1501.46       534.05 o
  -6  11  13     187871.30     183583.64      6373.57 o
  -3  11  13       5642.01       6023.37       812.02 o
 -11  12  13      17438.10      16618.98      1284.78 o
  -8  12  13      18144.45      17238.39      1332.93 o
  -5  12  13      88972.92      85957.78      3707.70 o
  -2  12  13         52.26        229.82       678.50 o
 -10  13  13      16403.75      16958.24      1466.45 o
  -7  13  13      52297.64      50870.33      2628.66 o
  -4  13  13      97203.27      96025.91      4616.02 o
  -1  13  13      12020.37      12998.83      1586.83 o
 -12  14  13      15124.04      14854.87      3477.88 o
  -9  14  13      68259.86      72930.48      6493.94 o
  -6  14  13      16002.54      18035.09      2484.20 o
  -3  14  13       3264.79       6542.10      2556.43 o
 -11  15  13      10808.68      11893.53      3344.37 o
  -8  15  13       3675.56       4390.58      2313.48 o
  -5  15  13       5908.60       6988.60      2689.94 o
   0   1  14       4596.71       4738.59       277.97 o
  -2   2  14        989.05       1133.76       218.87 o
  -1   3  14     548411.62     598237.50     11766.58 o
  -3   4  14      64427.44      65066.40      1538.67 o
   0   4  14     331127.81     347545.38     10153.49 o
  -5   5  14      91584.94      83154.02      3005.12 o
  -2   5  14      22225.32      20077.17       617.22 o
  -4   6  14     377899.53     379351.91      7826.88 o
  -1   6  14       6878.53       5968.65       352.38 o
  -6   7  14      26972.87      25065.27       945.53 o
  -3   7  14      12182.27      11503.94       496.84 o
   0   7  14     696631.44     686596.31     21604.90 o
  -8   8  14      57798.46      51561.97      2460.13 o
  -5   8  14     339503.50     339401.12      7791.86 o
  -2   8  14      33689.64      31294.38      1065.91 o
  -7   9  14       3325.58       4213.29       459.63 o
  -4   9  14      14098.80      13681.72       763.86 o
  -1   9  14      84883.62      82519.29      2495.15 o
  -9  10  14     197762.48     189112.38      5136.94 o
  -6  10  14      55346.95      55823.42      2024.57 o
  -3  10  14       4377.78       4622.59       582.20 o
   0  10  14      17022.17      18947.79      1586.83 o
 -11  11  14     197670.77     197862.89      8240.55 o
  -8  11  14       1268.46       2144.95       544.99 o
  -5  11  14      59785.39      58257.28      2545.49 o
  -2  11  14      12082.64      14215.76      1065.91 o
 -10  12  14       8539.10      10403.01      1017.76 o
  -7  12  14      38414.99      38779.82      1939.21 o
  -4  12  14      58760.45      55263.11      2727.15 o
  -1  12  14      21592.13      25041.20      1829.77 o
 -12  13  14       1962.16       1803.51      1357.01 o
  -9  13  14      11928.04      13119.21      1319.80 o
  -6  13  14      27538.47      27236.49      1987.36 o
  -3  13  14     154925.58     164239.69      7014.86 o
 -11  14  14       1028.61       2254.39      2048.65 o
  -8  14  14      41904.96      46101.11      4872.10 o
  -5  14  14       4306.20       4469.38      1866.98 o
  -2  14  14      42636.98      51625.44      6154.69 o
 -10  15  14      63817.13      68627.45      7767.78 o
  -7  15  14        294.82       1017.76      1877.93 o
  -4  15  14        210.74        575.63      1816.64 o
  -1   2  15     146550.36     155775.89      3090.48 o
  -2   4  15     290159.25     304880.56      6154.69 o
  -4   5  15     208871.88     215948.31      4677.30 o
  -1   5  15      24647.68      22778.05       691.64 o
  -3   6  15      92341.84      91223.86      1987.36 o
  -5   7  15     138596.45     130616.52      3501.96 o
  -2   7  15      52412.25      51815.86      1405.16 o
  -7   8  15      13396.68      13528.51       739.79 o
  -4   8  15     143168.61     137419.06      3611.40 o
  -1   8  15      72376.57      69896.91      1939.21 o
  -6   9  15     202873.42     203936.59      5294.52 o
  -3   9  15         76.57        126.95       291.10 o
  -8  10  15      14094.29      13821.80       849.23 o
  -5  10  15      19826.65      18759.56      1065.91 o
  -2  10  15       1336.73       1343.88       459.63 o
 -10  11  15      12501.17      12806.23       932.40 o
  -7  11  15       4908.31       5896.42       726.66 o
  -4  11  15        898.03       1337.31       558.12 o
  -1  11  15       3648.37       3957.21       787.94 o
  -9  12  15         33.95        691.64       558.12 o
  -6  12  15     170041.38     167120.05      5962.09 o
  -3  12  15      48398.06      47985.60      2786.25 o
 -11  13  15       3791.26       4235.18      1041.83 o
  -8  13  15      15313.60      14318.63      1319.80 o
  -5  13  15       6166.51       6850.71      1188.48 o
  -2  13  15      50512.70      51292.76      3005.12 o
 -10  14  15      14799.81      14012.21      2120.87 o
  -7  14  15        370.84        284.53      1308.86 o
  -4  14  15      17126.94      17273.41      2956.97 o
 -12  15  15      23819.01      25805.06      4629.15 o
  -9  15  15      39370.97      37429.38      5476.19 o
  -6  15  15         25.19       1249.76      1853.85 o
  -3  15  15      11438.62      12532.64      3357.50 o
  -1   1  16      37021.50      36488.23      1188.48 o
   0   2  16    1492799.62    1633760.38     44131.25 o
  -2   3  16     172395.89     183430.44      3720.83 o
  -4   4  16       1047.86        818.58       267.02 o
  -1   4  16     632743.88     720705.38     14007.84 o
  -3   5  16     102003.82     107313.16      2265.33 o
   0   5  16      42353.91      41710.52      1586.83 o
  -5   6  16     303433.22     326264.41      7233.73 o
  -2   6  16      24723.37      25907.93       739.79 o
  -7   7  16      80985.55      71820.80      3138.63 o
  -4   7  16     446024.22     477198.84     10033.11 o
  -1   7  16     193940.55     191132.56      4495.64 o
  -6   8  16     147434.20     138261.73      3779.93 o
  -3   8  16      73210.98      71871.14      1902.00 o
   0   8  16    1048589.12    1130504.62     35334.77 o
  -8   9  16      11721.46      13412.50       763.86 o
  -5   9  16     240434.22     235386.36      6651.53 o
  -2   9  16      48895.87      47720.76      1562.75 o
 -10  10  16     657502.62     642138.94     22561.37 o
  -7  10  16      13587.83      13975.01       873.30 o
  -4  10  16       4184.12       4530.66       593.14 o
  -1  10  16      25587.97      24386.77      1175.34 o
  -9  11  16      17532.14      18448.76      1138.14 o
  -6  11  16     136864.44     128953.08      4773.61 o
  -3  11  16      11493.78      10501.50      1017.76 o
   0  11  16      17897.80      18777.07      1781.62 o
 -11  12  16      64863.98      62798.89      2679.00 o
  -8  12  16       9292.80      11376.99      1089.98 o
  -5  12  16     114031.63     106680.62      4410.28 o
  -2  12  16      91522.34      95314.58      4434.36 o
 -10  13  16       6397.20       7045.50      1054.97 o
  -7  13  16     113823.41     109182.34      4567.87 o
  -4  13  16     118713.68     120986.12      5476.19 o
  -1  13  16      23270.06      24931.76      2617.71 o
 -12  14  16        515.09        779.19      1974.23 o
  -9  14  16     114215.52     113623.26      6798.18 o
  -6  14  16        828.71        299.86      1175.34 o
  -3  14  16      70853.31      76962.12      8117.98 o
 -11  15  16      44625.65      49705.93      6301.34 o
  -8  15  16         63.03       1017.76      1805.70 o
  -5  15  16      14619.05      14863.63      3563.24 o
  -1   3  17     225446.73     239142.22      4872.10 o
  -3   4  17     139109.58     140680.27      3114.55 o
  -2   5  17     420578.88     463436.12      9015.35 o
  -4   6  17     637575.25     657823.31     13257.10 o
  -1   6  17     324276.41     342520.06      7148.37 o
  -6   7  17      92813.07      93031.73      2617.71 o
  -3   7  17      48165.43      44855.72      1212.55 o
  -5   8  17      54509.01      51717.37      1599.96 o
  -2   8  17      78456.44      79150.84      2024.57 o
  -7   9  17     110145.47     102364.45      3029.19 o
  -4   9  17          1.97        606.28       302.04 o
  -1   9  17      63732.32      63223.49      2011.44 o
  -9  10  17        657.80        838.28       400.54 o
  -6  10  17      33551.51      34538.07      1453.31 o
  -3  10  17      49872.11      48024.99      1939.21 o
  -8  11  17      88053.69      84723.34      2908.81 o
  -5  11  17       7002.00       8317.15       897.38 o
  -2  11  17      78854.03      74147.41      2871.61 o
 -10  12  17       3260.91       5353.62       763.86 o
  -7  12  17      64351.57      60811.52      2751.23 o
  -4  12  17      69340.81      71037.25      3101.42 o
  -1  12  17       5333.57       7842.20      1138.14 o
 -12  13  17      35845.95      40620.54      3416.60 o
  -9  13  17         33.61        829.53       691.64 o
  -6  13  17        518.11       2517.03       798.88 o
  -3  13  17       2348.51       3267.77      1041.83 o
 -11  14  17       6269.77       8113.60      2762.17 o
  -8  14  17      39103.95      39090.62      4543.79 o
  -5  14  17      11121.33      15023.40      2617.71 o
  -2  14  17      49084.97      55764.32      6518.02 o
 -10  15  17       6725.93      10313.27      2991.99 o
  -7  15  17       3042.78       1906.38      2155.89 o
  -4  15  17         80.43       2416.35      1974.23 o
   0   0  18     463764.47     458739.12     21228.44 o
  -1   2  18     240883.78     253933.61      4931.20 o
  -3   3  18     872464.62     965973.88     31699.30 o
   0   3  18     997503.56    1079049.88     29541.21 o
  -2   4  18     443580.81     478207.88      9488.12 o
  -4   5  18       1295.57        608.47       194.80 o
  -1   5  18      17335.47      15693.15       582.20 o
  -6   6  18     194417.97     189037.94      6701.87 o
  -3   6  18        207.57        247.33       157.59 o
   0   6  18     107670.91     100560.95      3611.40 o
  -5   7  18     180371.41     172287.62      4252.69 o
  -2   7  18     217903.94     222378.78      5235.43 o
  -7   8  18     218321.09     204731.09      5428.04 o
  -4   8  18     500861.19     530792.00     11742.51 o
  -1   8  18     187328.47     188797.19      4543.79 o
  -9   9  18     131301.98     121010.20      4944.33 o
  -6   9  18      54767.80      52610.37      1757.55 o
  -3   9  18      42155.66      40456.38      1466.45 o
   0   9  18      90032.20      94907.47      3889.36 o
  -8  10  18      43940.76      42842.09      1586.83 o
  -5  10  18     249789.11     246170.22      7003.92 o
  -2  10  18      18069.94      20134.08      1114.06 o
 -10  11  18     157478.33     146887.48      4410.28 o
  -7  11  18        785.75        857.98       509.97 o
  -4  11  18       2811.27       3447.24       665.37 o
  -1  11  18     167810.31     167800.75      5246.37 o
 -12  12  18       7336.61       7249.06      1260.71 o
  -9  12  18      27248.87      28974.34      1599.96 o
  -6  12  18     297573.91     290693.25      9755.14 o
  -3  12  18      25928.08      30460.48      1950.15 o
   0  12  18      11269.12      10602.18      3077.35 o
 -11  13  18      68546.53      65961.59      3234.93 o
  -8  13  18     105574.70     100795.13      4119.18 o
  -5  13  18      72370.91      73900.09      3611.40 o
  -2  13  18      48612.42      51264.30      3210.86 o
 -10  14  18     103213.61     102789.07      6325.41 o
  -7  14  18        648.72       1525.54      1346.07 o
  -4  14  18      96113.22      90926.17      7610.20 o
  -9  15  18        612.98        148.83      1733.47 o
  -6  15  18       3972.39       3920.01      2313.48 o
  -2   3  19      45059.79      44109.36      1065.91 o
  -1   4  19      24048.87      22885.30       665.37 o
  -3   5  19     385455.41     422215.91      8433.16 o
  -5   6  19     281137.84     292409.22      6312.28 o
  -2   6  19     643971.50     682142.25     13353.41 o
  -4   7  19      63409.12      60424.12      1562.75 o
  -1   7  19      80812.55      82269.77      2182.16 o
  -6   8  19     116902.27     110801.98      3114.55 o
  -3   8  19      37158.52      33710.73      1103.12 o
  -8   9  19      42530.75      40541.74      1490.52 o
  -5   9  19      12463.48      12963.81       798.88 o
  -2   9  19      69378.93      72678.78      2035.51 o
  -7  10  19      54530.68      49128.11      1853.85 o
  -4  10  19      48180.06      45637.09      1829.77 o
  -1  10  19       7355.42       8330.29       702.58 o
  -9  11  19      74603.01      66937.76      2508.28 o
  -6  11  19      22702.93      23246.44      1271.65 o
  -3  11  19      60848.52      59401.98      2521.41 o
 -11  12  19      11909.85      12615.81      1103.12 o
  -8  12  19      56492.09      51389.06      2495.15 o
  -5  12  19      60073.68      58743.18      2884.74 o
  -2  12  19       1316.24       1470.82       836.09 o
 -10  13  19       4964.84       5933.63       993.68 o
  -7  13  19       5884.61       6240.05       993.68 o
  -4  13  19         14.94        -48.15       774.81 o
  -1  13  19      34283.91      42772.05      3841.21 o
 -12  14  19      69909.69      67305.47      7791.86 o
  -9  14  19       1072.42       3379.39      1332.93 o
  -6  14  19      57512.73      60894.69      5561.55 o
  -3  14  19       4017.62       2742.47      2217.18 o
 -11  15  19       1279.72       2265.33      2096.80 o
  -8  15  19       6029.36       4235.18      2363.82 o
  -5  15  19       4365.69       5220.11      2436.05 o
   0   1  20      69717.41      70555.72      2206.23 o
  -2   2  20    1697789.00    1845013.75     54490.48 o
  -1   3  20     958823.81    1049651.00     20151.58 o
  -3   4  20     752562.25     794513.50     16467.96 o
   0   4  20         24.42       -146.64       229.82 o
  -5   5  20      21453.90      27586.68      1236.63 o
  -2   5  20      44094.54      37295.86       993.68 o
  -4   6  20      11316.73      11061.81       472.76 o
  -1   6  20     402279.88     439951.09      9002.22 o
  -6   7  20     374094.75     374797.19      9269.25 o
  -3   7  20     557408.06     585431.25     12105.83 o
   0   7  20     100419.66      97166.23      3659.55 o
  -8   8  20    1482437.62    1518515.12     50964.45 o
  -5   8  20      73531.64      71787.97      2144.95 o
  -2   8  20     249768.89     261246.14      6167.83 o
  -7   9  20      26411.39      25586.19      1089.98 o
  -4   9  20     364691.94     369515.78     10009.04 o
  -1   9  20      21566.09      23955.59      1006.81 o
  -9  10  20      25875.33      26632.40      1199.42 o
  -6  10  20      25703.75      25063.08      1188.48 o
  -3  10  20       5695.65       8406.89       750.73 o
   0  10  20     694747.81     752155.19     26875.35 o
 -11  11  20      25265.88      28902.11      2072.72 o
  -8  11  20        250.87        978.36       459.63 o
  -5  11  20     168036.59     166520.34      5633.78 o
  -2  11  20      44801.32      44857.91      2011.44 o
 -10  12  20     114017.60     111255.05      3878.42 o
  -7  12  20     122911.38     115818.54      4495.64 o
  -4  12  20      11983.51      13103.89      1260.71 o
  -1  12  20      85813.07      87934.20      4217.67 o
 -12  13  20      33533.48      35606.17      3234.93 o
  -9  13  20     173635.12     170904.38      6215.98 o
  -6  13  20     130766.62     129213.53      4955.27 o
  -3  13  20      19055.04      20707.52      2024.57 o
 -11  14  20      97855.27     103778.37     10238.85 o
  -8  14  20       1553.53       1969.85      1442.37 o
  -5  14  20     130656.51     130715.00      9875.52 o
  -2  14  20          6.93      -1048.40      1744.41 o
 -10  15  20       7248.72      11247.85      3101.42 o
  -7  15  20       2087.98        400.54      1757.55 o
  -4  15  20      59309.36      62910.50      7354.11 o
  -1   2  21     163663.20     170004.80      3381.58 o
  -2   4  21     605250.69     659401.38     12736.19 o
  -4   5  21        822.02       1164.40       194.80 o
  -1   5  21     175191.16     182136.88      3865.29 o
  -3   6  21     206739.25     223313.36      4567.87 o
  -5   7  21     114220.09     108860.59      3053.27 o
  -2   7  21     181653.91     187341.69      4241.75 o
  -7   8  21     115558.51     105299.54      3042.33 o
  -4   8  21     340314.16     341239.66      7984.47 o
  -1   8  21       9601.23      10146.93       569.07 o
  -6   9  21       9084.66       9807.67       654.43 o
  -3   9  21     102592.98     103062.66      2932.89 o
  -8  10  21       4201.70       4966.22       569.07 o
  -5  10  21      34110.29      35643.38      1501.46 o
  -2  10  21       2504.39       3412.22       558.12 o
 -10  11  21       5513.54       5506.83       702.58 o
  -7  11  21       7614.88       9378.68       812.02 o
  -4  11  21       6488.84       7960.39       860.17 o
  -1  11  21      11319.88      13543.83      1199.42 o
  -9  12  21      70852.41      70465.98      2714.02 o
  -6  12  21     255321.83     254040.89      8603.88 o
  -3  12  21       2679.03       2770.93       836.09 o
 -11  13  21      37984.47      41587.95      2689.94 o
  -8  13  21       5662.53       6509.27      1006.81 o
  -5  13  21      24837.72      24174.46      1792.57 o
  -2  13  21       6718.88       6717.20      1346.07 o
 -10  14  21       9844.72       9816.43      2024.57 o
  -7  14  21       2177.38       2265.33      1514.60 o
  -4  14  21      15354.83      14384.30      3344.37 o
  -9  15  21       2223.77       3712.08      2265.33 o
  -6  15  21      43047.33      43341.12      5828.57 o
  -1   1  22       5467.29       7222.79       400.54 o
   0   2  22      68861.13      62650.05      2035.51 o
  -2   3  22     790410.88     820371.19     16721.85 o
  -4   4  22     252446.02     251458.17      8347.79 o
  -1   4  22       9821.34       9604.12       400.54 o
  -3   5  22     117919.12     125370.13      2641.79 o
   0   5  22     343264.28     370533.56     10954.57 o
  -5   6  22       1492.36       1816.64       253.89 o
  -2   6  22     488451.75     521986.69     10287.00 o
  -7   7  22     748588.75     769818.19     24852.96 o
  -4   7  22        727.55       1081.23       229.82 o
  -1   7  22       5741.16       5994.92       424.61 o
  -6   8  22       8701.46       6826.63       569.07 o
  -3   8  22     234874.09     230954.20      5465.24 o
   0   8  22      43523.29      42758.92      1891.06 o
  -8   9  22     115094.77     109195.46      3173.65 o
  -5   9  22       4761.65       5765.10       569.07 o
  -2   9  22       4012.63       4924.63       459.63 o
 -10  10  22     112940.82     103513.54      4495.64 o
  -7  10  22      27808.46      31005.47      1346.07 o
  -4  10  22     105386.73     103890.00      3344.37 o
  -1  10  22     166050.48     175537.89      4810.82 o
  -9  11  22       7272.29       7603.63       763.86 o
  -6  11  22      11473.94      12366.29       969.60 o
  -3  11  22      14076.70      14099.76      1188.48 o
   0  11  22     224166.66     241127.41     12044.55 o
 -11  12  22      26445.61      28744.52      1610.90 o
  -8  12  22      67474.05      65302.78      2679.00 o
  -5  12  22      55093.42      56081.69      2580.51 o
  -2  12  22       1893.74       2131.82       873.30 o
 -10  13  22     163031.72     156524.44      5852.65 o
  -7  13  22      10418.06      10952.38      1199.42 o
  -4  13  22       3035.62       4480.32      1041.83 o
  -1  13  22         83.45       -687.26      1089.98 o
 -12  14  22      64777.38      62013.13      7391.32 o
  -9  14  22       2107.86       2390.09      1284.78 o
  -6  14  22      50014.12      52047.87      5040.63 o
  -3  14  22         18.37       -422.42      1696.26 o
 -11  15  22         40.86      -1103.12      2751.23 o
  -8  15  22       3901.60       1976.42      2131.82 o
  -5  15  22      90270.36      69255.62      8409.08 o
  -1   3  23     723714.56     792545.94     15268.54 o
  -3   4  23      37168.94      34187.88      1017.76 o
  -2   5  23       9467.10       8857.77       387.40 o
  -4   6  23     288389.75     285129.50      6410.77 o
  -1   6  23      32118.30      29609.06       908.32 o
  -6   7  23      67355.95      64869.42      2048.65 o
  -3   7  23       3106.58       2908.81       291.10 o
  -5   8  23      96645.58      87811.62      2604.58 o
  -2   8  23      29776.63      30920.11      1041.83 o
  -7   9  23       2985.69       3475.69       459.63 o
  -4   9  23     129361.15     126471.07      4022.88 o
  -1   9  23      17015.83      18391.85       873.30 o
  -9  10  23      18669.39      18656.69      1006.81 o
  -6  10  23       8619.39       9398.38       750.73 o
  -3  10  23       7626.25       8470.36       763.86 o
  -8  11  23          0.92        836.09       448.69 o
  -5  11  23      90038.11      89100.78      3392.52 o
  -2  11  23         18.42        238.57       534.05 o
 -10  12  23        253.95       1258.52       582.20 o
  -7  12  23      92632.79      91105.66      3707.70 o
  -4  12  23      26419.82      29355.17      1842.91 o
  -1  12  23      21475.01      23467.50      1902.00 o
 -12  13  23       3649.12       3364.07      2313.48 o
  -9  13  23      76544.03      73223.77      3440.67 o
  -6  13  23      55899.21      51294.95      2738.09 o
  -3  13  23      25537.48      23933.70      2169.03 o
 -11  14  23       1024.72       1376.71      2035.51 o
  -8  14  23      28434.38      26873.16      3223.99 o
  -5  14  23      41615.54      46440.36      4738.59 o
  -2  14  23      25510.79      24194.16      4289.90 o
 -10  15  23       8938.05      11617.75      3234.93 o
  -7  15  23        664.49        829.53      1781.62 o
  -4  15  23       4132.85       4208.92      2495.15 o
   0   0  24    1703463.00    1758158.50     78325.69 o
  -1   2  24     219694.48     245180.91      4821.76 o
  -3   3  24     883207.25     895464.06     27203.66 o
   0   3  24     555341.44     589738.69     16262.22 o
  -2   4  24      29904.33      29746.96       774.81 o
  -4   5  24     246051.16     252874.28      5646.91 o
  -1   5  24     309187.34     320998.31      6640.59 o
  -6   6  24      60138.06      58347.02      2545.49 o
  -3   6  24      76064.95      73173.44      1792.57 o
   0   6  24     131962.23     130588.06      4434.36 o
  -5   7  24      24718.53      23541.92       956.47 o
  -2   7  24     332034.09     346654.53      7148.37 o
  -7   8  24     268363.34     249619.64      6688.74 o
  -4   8  24       6834.07       7840.01       534.05 o
  -1   8  24      66875.84      63092.17      1939.21 o
  -9   9  24        441.28        383.03       496.84 o
  -6   9  24      38926.05      35755.00      1429.24 o
  -3   9  24     281810.75     285081.38      7621.14 o
   0   9  24       7008.05       8328.10       921.45 o
  -8  10  24     203487.94     188348.48      5174.14 o
  -5  10  24       8954.02       9126.98       763.86 o
  -2  10  24     166549.12     167835.77      5161.01 o
 -10  11  24      53517.75      51487.56      1926.08 o
  -7  11  24      77553.55      73646.20      2580.51 o
  -4  11  24     102980.71      99834.28      3841.21 o
  -1  11  24     158131.77     163646.55      6071.52 o
 -12  12  24      30708.81      33218.27      2967.91 o
  -9  12  24     112979.18     106389.52      3755.85 o
  -6  12  24         87.84       1004.62       617.22 o
  -3  12  24       2428.08       2311.29       849.23 o
   0  12  24       9983.71      13683.91      4241.75 o
 -11  13  24      99841.73     102535.17      5695.06 o
  -8  13  24       1158.07       1332.93       739.79 o
  -5  13  24       3977.13       4377.45       969.60 o
  -2  13  24       7549.66      10017.79      1514.60 o
 -10  14  24       1833.32       3007.31      2155.89 o
  -7  14  24      54264.84      52126.66      4071.03 o
  -4  14  24        248.14       1037.46      1709.39 o
  -9  15  24       2936.91       4011.93      2326.61 o
  -6  15  24      79391.36      75458.47      8481.31 o
  -2   3  25      83666.08      76366.79      1744.41 o
  -1   4  25     249153.95     261495.67      5355.81 o
  -3   5  25     137564.30     134111.91      2943.83 o
  -5   6  25     457260.75     446646.44     10554.03 o
  -2   6  25     147654.67     146451.94      3101.42 o
  -4   7  25      58684.43      58627.17      1599.96 o
  -1   7  25      10126.95       9492.50       534.05 o
  -6   8  25      11885.19      10177.57       665.37 o
  -3   8  25         97.24        507.78       267.02 o
  -8   9  25       4112.14       4985.91       534.05 o
  -5   9  25     210611.83     205168.83      5732.27 o
  -2   9  25     147245.70     148202.91      3720.83 o
  -7  10  25      44373.48      45140.25      1744.41 o
  -4  10  25      12851.81      11834.43       884.24 o
  -1  10  25       1242.30        934.59       509.97 o
  -9  11  25      37977.34      33712.92      1586.83 o
  -6  11  25       7813.55       9155.43       822.96 o
  -3  11  25      20634.88      26807.50      1514.60 o
 -11  12  25       2080.88       1943.59       691.64 o
  -8  12  25      37011.94      33923.04      1781.62 o
  -5  12  25      13734.36      15850.74      1236.63 o
  -2  12  25      23153.22      21543.62      1768.49 o
 -10  13  25       1584.43       1825.40       726.66 o
  -7  13  25       1197.82       2112.12       798.88 o
  -4  13  25      32867.72      35330.39      2182.16 o
  -1  13  25      67359.38      71877.70      6312.28 o
 -12  14  25      10498.19      12434.14      3331.24 o
  -9  14  25      47430.95      49913.86      4228.62 o
  -6  14  25       3311.99       4939.95      1733.47 o
  -3  14  25      15838.24      17179.30      3587.32 o
  -8  15  25      25822.71      28050.69      4690.44 o
  -5  15  25       1197.56        400.54      1720.34 o
   0   1  26    1550104.88    1690065.12     44724.39 o
  -2   2  26       5462.42       6563.98       411.48 o
  -1   3  26     255689.86     265568.88      5342.68 o
  -3   4  26      76671.06      69612.38      1757.55 o
   0   4  26      86647.14      82147.21      2679.00 o
  -5   5  26      82481.84      79700.22      3090.48 o
  -2   5  26     267654.12     273750.34      5574.68 o
  -4   6  26     160822.94     161545.38      3670.49 o
  -1   6  26     245618.91     250766.53      5489.32 o
  -6   7  26       2601.01       3309.35       387.40 o
  -3   7  26      55126.20      57751.68      1466.45 o
   0   7  26      96168.07      91048.75      3320.29 o
  -8   8  26         10.96       1028.70       472.76 o
  -5   8  26       9034.10      10009.04       617.22 o
  -2   8  26       6806.74       6658.10       483.71 o
  -7   9  26     207189.47     190405.91      5187.28 o
  -4   9  26       1248.76       1853.85       424.61 o
  -1   9  26      11343.73      10571.54       691.64 o
  -9  10  26       9635.20       9291.14       763.86 o
  -6  10  26      48206.56      45019.88      1757.55 o
  -3  10  26     273284.97     292772.53      8336.85 o
   0  10  26        807.50       1273.84       715.71 o
 -11  11  26      38070.02      39639.99      2326.61 o
  -8  11  26     259771.97     253903.00      7124.30 o
  -5  11  26       1695.35       2317.86       617.22 o
  -2  11  26      70702.84      74153.98      3101.42 o
 -10  12  26         30.52         63.47       544.99 o
  -7  12  26       3330.62       3318.11       798.88 o
  -4  12  26      30711.27      31629.26      1974.23 o
  -1  12  26         76.07       1063.72       956.47 o
 -12  13  26      64404.07      66213.29      7439.47 o
  -9  13  26         71.08        459.63       665.37 o
  -6  13  26         95.48        424.61       739.79 o
  -3  13  26      12294.81      13686.09      1672.19 o
 -11  14  26       2962.39       3171.46      2289.41 o
  -8  14  26      12049.48      14213.58      2182.16 o
  -5  14  26       4626.18       2865.04      1866.98 o
  -2  14  26      14811.50      14852.68      3440.67 o
 -10  15  26        421.74        302.04      2762.17 o
  -7  15  26      74059.27      73724.99      8275.57 o
  -1   2  27         29.99        -87.55       133.51 o
  -2   4  27       2216.08       2252.20       218.87 o
  -4   5  27     328243.84     320155.66      7391.32 o
  -1   5  27     397003.97     407242.84      8409.08 o
  -3   6  27        235.95        293.29       181.66 o
  -5   7  27     132831.80     127646.41      3635.47 o
  -2   7  27     187359.58     189035.75      4156.39 o
  -7   8  27      55220.09      52570.97      1768.49 o
  -4   8  27        228.42        645.67       277.97 o
  -1   8  27      42142.80      41141.45      1381.09 o
  -6   9  27      92774.05      80588.84      2556.43 o
  -3   9  27     131668.06     132142.05      3913.44 o
  -8  10  27       3033.94       3784.30       534.05 o
  -5  10  27       1000.25       1613.09       459.63 o
  -2  10  27       4218.39       5749.78       702.58 o
 -10  11  27      22968.59      22675.19      1212.55 o
  -7  11  27        732.14       1149.08       472.76 o
  -4  11  27      10773.61      11081.51      1006.81 o
  -1  11  27        661.38       1413.92       715.71 o
  -9  12  27      93107.62      89836.20      3186.78 o
  -6  12  27        416.15        936.77       630.35 o
  -3  12  27      57266.55      57482.47      2714.02 o
 -11  13  27      27828.49      28510.32      2617.71 o
  -8  13  27       2453.73       2309.10       822.96 o
  -5  13  27       1800.05       1503.65       849.23 o
  -2  13  27      24876.95      27488.19      2521.41 o
 -10  14  27       2230.48       2061.78      2169.03 o
  -7  14  27         68.79         35.02      1175.34 o
  -4  14  27       2709.81       3313.73      2107.74 o
  -9  15  27      64621.01      68106.54      7767.78 o
  -6  15  27      34232.60      34196.63      5246.37 o
  -1   1  28     435031.91     451743.97     12226.21 o
   0   2  28     113373.62     115658.77      3477.88 o
  -2   3  28    1127881.88    1223186.25     23712.64 o
  -4   4  28      20298.27      19888.94      1065.91 o
  -1   4  28       4232.58       4296.47       277.97 o
  -3   5  28      32522.36      29436.16       849.23 o
   0   5  28      47002.01      48016.24      1816.64 o
  -5   6  28      67275.33      59743.42      1950.15 o
  -2   6  28       1656.05       2503.90       253.89 o
  -7   7  28     439808.72     427578.28     15110.95 o
  -4   7  28       5891.86       6822.25       448.69 o
  -1   7  28     109139.91     111592.12      2738.09 o
  -6   8  28       8277.05       8308.40       606.28 o
  -3   8  28     167988.25     164874.41      4338.05 o
   0   8  28      22163.40      22497.90      1332.93 o
  -8   9  28      58614.83      51831.18      1853.85 o
  -5   9  28      72283.02      68189.71      2313.48 o
  -2   9  28      76187.75      74738.38      2313.48 o
 -10  10  28         78.62        982.74       630.35 o
  -7  10  28     155622.34     145156.20      4375.26 o
  -4  10  28      11396.34      11735.94       873.30 o
  -1  10  28      23588.90      26240.62      1381.09 o
  -9  11  28      37606.78      37740.18      1648.11 o
  -6  11  28      42137.53      41062.66      1768.49 o
  -3  11  28     112188.91     117028.91      4228.62 o
   0  11  28     177080.52     185883.98     10917.36 o
 -11  12  28      15692.02      14911.78      1188.48 o
  -8  12  28        187.57        453.07       520.92 o
  -5  12  28      23413.16      22434.43      1514.60 o
  -2  12  28       4499.73       5806.69      1065.91 o
 -10  13  28      64351.00      66265.82      3392.52 o
  -7  13  28      15864.22      17148.66      1466.45 o
  -4  13  28      14045.75      17895.01      1466.45 o
  -1  13  28      16027.72      18737.67      3587.32 o
 -12  14  28        559.70       1192.85      2155.89 o
  -9  14  28       4580.00       5165.39      1891.06 o
  -6  14  28       3749.58       5058.14      1405.16 o
  -3  14  28        232.10       -604.09      1610.90 o
  -8  15  28      56810.94      55466.66      9656.65 o
  -1   3  29     413917.53     445138.41      8603.88 o
  -3   4  29     315572.12     327282.16      7014.86 o
  -2   5  29      75827.89      70128.92      1672.19 o
  -4   6  29      22794.69      20714.09       812.02 o
  -1   6  29     414033.62     430616.22      8820.56 o
  -6   7  29      61453.83      55260.91      1816.64 o
  -3   7  29      65684.91      66675.12      1744.41 o
  -5   8  29      10329.51       9089.77       630.35 o
  -2   8  29       5178.80       5784.80       459.63 o
  -7   9  29      60251.57      58215.70      1939.21 o
  -4   9  29     225118.25     220069.69      6325.41 o
  -1   9  29       2717.09       3044.52       435.56 o
  -9  10  29       3954.51       3880.61       569.07 o
  -6  10  29       3308.52       3906.87       569.07 o
  -3  10  29      13356.03      15117.52       993.68 o
  -8  11  29      32180.89      30390.44      1477.39 o
  -5  11  29      35463.11      35376.36      1659.05 o
  -2  11  29      35519.04      39007.45      2072.72 o
 -10  12  29        553.28        407.10       582.20 o
  -7  12  29      22582.93      24664.74      1490.52 o
  -4  12  29      15993.52      18166.41      1418.29 o
  -1  12  29        374.60        247.33       921.45 o
 -12  13  29      47693.42      49745.33      6205.03 o
  -9  13  29      66518.52      67572.49      3125.50 o
  -6  13  29      20084.20      19365.83      1490.52 o
  -3  13  29       4512.49       4265.82      1114.06 o
 -11  14  29      19190.64      21705.58      4108.24 o
  -8  14  29       1982.59       3199.92      1442.37 o
  -5  14  29      80508.95      76835.17      6010.24 o
  -2  14  29       2077.98       1466.45      1987.36 o
  -7  15  29      28272.38      27965.33      4653.23 o
   0   0  30     239103.69     245163.41     11451.41 o
  -1   2  30       2914.64       3416.60       218.87 o
  -3   3  30     949736.44     977475.56     28293.64 o
   0   3  30     641554.19     697828.81     19206.06 o
  -2   4  30        180.68        308.61       144.46 o
  -4   5  30     105823.73     103016.70      2593.64 o
  -1   5  30       8732.84       9827.37       448.69 o
  -6   6  30       5081.33       5824.20       665.37 o
  -3   6  30         15.94        122.57       170.72 o
   0   6  30      25015.12      26967.27      1236.63 o
  -5   7  30     100940.97     100300.49      2823.45 o
  -2   7  30     171862.45     167404.58      3779.93 o
  -7   8  30     188267.47     178109.64      4810.82 o
  -4   8  30      29647.11      28370.25      1151.27 o
  -1   8  30     132340.77     130432.66      3296.22 o
  -9   9  30        100.32        262.65       509.97 o
  -6   9  30      31704.69      29401.14      1212.55 o
  -3   9  30       2021.95       2587.07       448.69 o
   0   9  30      27151.38      29484.31      1744.41 o
  -8  10  30       6362.21       7553.29       678.50 o
  -5  10  30       8791.12       9315.21       739.79 o
  -2  10  30      45951.33      45814.38      1902.00 o
 -10  11  30      32091.04      34877.32      1501.46 o
  -7  11  30       5343.64       6180.96       715.71 o
  -4  11  30        123.89        481.52       483.71 o
  -1  11  30     119225.09     121084.61      4786.74 o
 -12  12  30       2442.16       1886.68      1599.96 o
  -9  12  30      29814.15      29512.76      1575.88 o
  -6  12  30      21954.03      22629.22      1442.37 o
  -3  12  30      13193.77      15299.18      1394.22 o
   0  12  30       2290.40       4197.97      2604.58 o
 -11  13  30      45539.29      51016.98      3902.50 o
  -8  13  30         20.07        374.27       691.64 o
  -5  13  30      13192.85      15003.71      1442.37 o
  -2  13  30      32934.81      37659.19      3707.70 o
 -10  14  30       7490.74       7218.41      2810.32 o
  -7  14  30       5175.08       5432.41      1792.57 o
  -4  14  30       1773.71       1306.67      1866.98 o
  -9  15  30      21627.08      19111.94      5973.03 o
  -2   3  31     623768.06     661410.62     13075.44 o
  -1   4  31      95414.98      94123.91      2096.80 o
  -3   5  31       6327.20       6542.10       363.33 o
  -5   6  31      85849.62      82967.98      2278.46 o
  -2   6  31     142097.12     141993.50      3138.63 o
  -4   7  31        305.23        615.03       242.95 o
  -1   7  31     103125.37     101922.34      2580.51 o
  -6   8  31      14307.07      14207.01       812.02 o
  -3   8  31      87604.98      87369.50      2495.15 o
  -8   9  31      15807.96      15824.48       921.45 o
  -5   9  31     148492.95     135173.44      4095.10 o
  -2   9  31         57.30        411.48       339.25 o
  -7  10  31        635.00        770.43       424.61 o
  -4  10  31      23352.01      24561.87      1260.71 o
  -1  10  31      24815.67      24642.85      1405.16 o
  -9  11  31       3096.01       3670.49       641.30 o
  -6  11  31     131762.83     121756.55      3865.29 o
  -3  11  31         62.74        625.98       520.92 o
 -11  12  31      18776.18      20718.47      1357.01 o
  -8  12  31       6663.70       8050.13       849.23 o
  -5  12  31      69696.57      67867.97      2908.81 o
  -2  12  31       1592.14       1753.17       822.96 o
 -10  13  31       6336.02       7577.36      1319.80 o
  -7  13  31      31049.25      31926.92      1974.23 o
  -4  13  31      92951.77      91917.67      4132.31 o
  -1  13  31       4813.09       4631.34      2289.41 o
 -12  14  31      28230.87      29044.37      4872.10 o
  -9  14  31      61388.96      61549.12      7222.79 o
  -6  14  31      25316.97      26601.76      2908.81 o
  -3  14  31       8068.60      10282.63      2908.81 o
   0   1  32     327541.28     345735.28      9076.64 o
  -2   2  32     310554.28     311354.81      8566.67 o
  -1   3  32     176561.25     181530.62      3696.76 o
  -3   4  32     338379.19     342042.91      7391.32 o
   0   4  32      14382.34      15358.28       774.81 o
  -5   5  32      23923.57      22622.66      1271.65 o
  -2   5  32     143381.19     148509.34      3162.71 o
  -4   6  32      14740.47      13532.88       630.35 o
  -1   6  32     314229.88     312379.12      6760.97 o
  -6   7  32      59497.22      52868.64      1805.70 o
  -3   7  32     190228.19     191038.44      4591.94 o
   0   7  32     284570.44     278484.53      9026.30 o
  -8   8  32     405977.12     382438.03     13874.32 o
  -5   8  32      80962.20      72810.11      2278.46 o
  -2   8  32      84733.67      82429.55      2422.92 o
  -7   9  32     130761.71     119983.69      3488.83 o
  -4   9  32      48643.82      47346.48      1792.57 o
  -1   9  32       4459.17       5390.83       582.20 o
  -9  10  32       9037.65       8754.90       750.73 o
  -6  10  32       1974.47       2387.90       509.97 o
  -3  10  32     104185.66     104375.89      3405.66 o
   0  10  32     396947.94     418939.38     20466.76 o
 -11  11  32      61938.10      62847.04      3210.86 o
  -8  11  32      85056.48      84173.96      2871.61 o
  -5  11  32       5987.14       7303.77       774.81 o
  -2  11  32      68701.45      68765.34      3173.65 o
 -10  12  32      45493.62      44496.77      1950.15 o
  -7  12  32      12184.95      12097.08      1065.91 o
  -4  12  32         64.36        866.73       641.30 o
  -1  12  32       4269.50       4257.07      1346.07 o
 -12  13  32      62154.21      66467.18      7404.46 o
  -9  13  32      25513.38      23756.42      1599.96 o
  -6  13  32      13005.14      12839.06      1332.93 o
  -3  13  32      28667.12      32642.64      2289.41 o
 -11  14  32      26384.36      28074.77      3755.85 o
  -8  14  32         87.92        781.37      1381.09 o
  -5  14  32      44356.86      46317.79      3865.29 o
  -2  14  32        214.45       2223.74      1720.34 o
  -1   2  33     113436.23     110850.14      2337.56 o
  -2   4  33     111314.55     102646.80      2265.33 o
  -4   5  33     259161.84     256297.44      6023.37 o
  -1   5  33      43947.98      44949.83      1175.34 o
  -3   6  33      66169.02      63258.51      1685.32 o
  -5   7  33     269208.50     261309.62      6701.87 o
  -2   7  33       2618.21       3843.40       339.25 o
  -7   8  33       3934.21       4296.47       483.71 o
  -4   8  33     118801.18     111154.38      3199.92 o
  -1   8  33      75633.87      76638.19      2120.87 o
  -6   9  33     178876.08     163145.34      4556.92 o
  -3   9  33        379.27        757.30       387.40 o
  -8  10  33       7216.81       8317.15       715.71 o
  -5  10  33      27089.10      24432.73      1247.57 o
  -2  10  33         34.93        680.69       448.69 o
 -10  11  33      14655.32      15725.99      1030.89 o
  -7  11  33       7778.65       8446.29       812.02 o
  -4  11  33      16296.89      17389.42      1212.55 o
  -1  11  33       6763.05       7505.14      1114.06 o
  -9  12  33       1500.40       2858.47       654.43 o
  -6  12  33     129662.62     134195.08      4786.74 o
  -3  12  33     117484.52     119097.26      4845.84 o
 -11  13  33        255.59        372.08      1212.55 o
  -8  13  33      15558.55      16636.50      1453.31 o
  -5  13  33       9135.90       9435.59      1247.57 o
  -2  13  33      80928.56      83186.85      6229.11 o
 -10  14  33       8882.25       7128.68      2810.32 o
  -7  14  33         97.96        247.33      1308.86 o
  -4  14  33       8091.96       7910.05      2714.02 o
  -1   1  34    1382451.62    1427680.88     38641.93 o
   0   2  34      93333.29      98067.99      3042.33 o
  -2   3  34      52228.01      50997.28      1236.63 o
  -4   4  34     611217.44     631994.19     19484.03 o
  -1   4  34      46168.00      42842.09      1103.12 o
  -3   5  34     346335.38     352688.84      7463.55 o
   0   5  34     488638.25     496560.28     14830.80 o
  -5   6  34     113880.09     109090.41      2967.91 o
  -2   6  34     626258.88     660719.00     14055.99 o
  -7   7  34      41265.32      36562.64      1950.15 o
  -4   7  34      20343.96      20983.30       884.24 o
  -1   7  34       5827.90       6765.35       472.76 o
  -6   8  34      78120.69      71792.35      2265.33 o
  -3   8  34      59510.59      58364.53      1842.91 o
   0   8  34      66751.30      65320.29      2762.17 o
  -8   9  34      93348.63      89599.81      2762.17 o
  -5   9  34       6929.62       6211.60       630.35 o
  -2   9  34     181712.39     179867.19      4845.84 o
 -10  10  34      88007.08      81928.34      3804.00 o
  -7  10  34     350749.00     328650.12      9087.58 o
  -4  10  34     149711.89     147550.67      4567.87 o
  -1  10  34     124561.88     125236.62      4084.16 o
  -9  11  34      76473.53      75780.21      2727.15 o
  -6  11  34      12033.38      12998.83       969.60 o
  -3  11  34     312281.81     322501.97     10300.14 o
   0  11  34      24028.60      26087.41      2834.40 o
 -11  12  34      18048.30      18615.10      1405.16 o
  -8  12  34      67627.15      61962.79      2411.97 o
  -5  12  34       8824.53      10230.10      1079.04 o
  -2  12  34        951.09        993.68       822.96 o
 -10  13  34      40465.11      44943.27      3587.32 o
  -7  13  34       2412.63       3254.63       897.38 o
  -4  13  34        539.72       2182.16       956.47 o
  -1  13  34      54011.98      55503.86      9354.61 o
 -12  14  34      81695.00      89057.01      9354.61 o
  -9  14  34       5491.59       5600.95      2580.51 o
  -6  14  34      93602.09      85662.30      7476.68 o
  -3  14  34        382.27        678.50      1733.47 o
  -1   3  35      67170.21      67539.66      1527.73 o
  -3   4  35      56289.66      52978.08      1394.22 o
  -2   5  35     247647.27     257109.45      5294.52 o
  -4   6  35     523508.22     534582.81     12322.52 o
  -1   6  35     150315.33     151262.75      3381.58 o
  -6   7  35      33269.15      31918.17      1223.50 o
  -3   7  35      39522.98      39626.86      1271.65 o
  -5   8  35      28855.10      27838.39      1151.27 o
  -2   8  35      91155.64      87288.52      2689.94 o
  -7   9  35     107364.27      99573.83      3005.12 o
  -4   9  35        151.76        492.46       352.38 o
  -1   9  35      61638.04      60824.65      2206.23 o
  -9  10  35        624.59       1079.04       459.63 o
  -6  10  35      40545.03      37976.56      1659.05 o
  -3  10  35      34854.35      36912.84      1624.03 o
  -8  11  35      29271.65      27127.05      1442.37 o
  -5  11  35      10143.71      10777.28       956.47 o
  -2  11  35      46246.62      47024.75      2363.82 o
 -10  12  35       4517.65       4644.47       763.86 o
  -7  12  35      42170.39      40174.04      1877.93 o
  -4  12  35      73347.24      75279.00      3114.55 o
  -1  12  35       2701.48       4554.74      1319.80 o
 -12  13  35      33190.36      34463.66      5125.99 o
  -9  13  35         39.14        402.73       884.24 o
  -6  13  35      13829.81      14758.57      1381.09 o
  -3  13  35       3120.02       3847.78      1212.55 o
 -11  14  35      12246.33      11681.22      2652.73 o
  -8  14  35      25199.64      21237.19      4180.46 o
  -5  14  35       7636.09       8956.26      2786.25 o
  -2  14  35      26817.23      26960.71      4410.28 o
   0   0  36    4307810.50    4912907.50    211555.56 o
  -1   2  36     140044.67     136405.69      2860.66 o
  -3   3  36     141864.08     142527.55      4300.84 o
   0   3  36      19691.23      21175.91       921.45 o
  -2   4  36       5219.96       4567.87       291.10 o
  -4   5  36     392529.66     346089.88      9183.89 o
  -1   5  36     333484.41     338661.31      6907.61 o
  -6   6  36      71215.54      68999.54      3223.99 o
  -3   6  36     269244.84     268418.59      6264.13 o
   0   6  36      33249.29      32152.36      1429.24 o
  -5   7  36      69709.66      64376.95      2048.65 o
  -2   7  36      23325.59      24034.38       873.30 o
  -7   8  36         81.26        628.16       326.12 o
  -4   8  36       7897.26       8542.59       617.22 o
  -1   8  36      23920.49      23333.99       980.55 o
  -9   9  36       3526.50       3077.35       739.79 o
  -6   9  36     157531.47     143851.72      4084.16 o
  -3   9  36     132104.88     131765.59      4084.16 o
   0   9  36         52.96        630.35       534.05 o
  -8  10  36     362620.94     347501.56      9026.30 o
  -5  10  36         98.53        170.72       387.40 o
  -2  10  36     431796.69     440896.66     12469.16 o
 -10  11  36       9508.48       9450.91       860.17 o
  -7  11  36     193148.00     175857.44      5331.73 o
  -4  11  36     144359.12     146193.66      4725.46 o
  -1  11  36       4014.67       4946.52      1127.19 o
 -12  12  36      13413.89      11197.51      2508.28 o
  -9  12  36      38975.35      37219.26      1757.55 o
  -6  12  36       8124.36       7266.57       993.68 o
  -3  12  36      71963.27      70030.43      3405.66 o
   0  12  36      25739.41      33509.37      5040.63 o
 -11  13  36        648.15        593.14      1381.09 o
  -8  13  36        984.07       1954.53       822.96 o
  -5  13  36        183.67        245.14       763.86 o
  -2  13  36      18181.48      14916.16      2714.02 o
 -10  14  36        818.87       2313.48      2048.65 o
  -7  14  36      60046.47      56694.53      5585.62 o
  -4  14  36        340.56        426.80      1685.32 o
  -2   3  37     255186.44     261408.11      5198.22 o
  -1   4  37      11648.66       8028.24       424.61 o
  -3   5  37     155818.33     146134.56      3477.88 o
  -5   6  37      83655.72      77955.80      2265.33 o
  -2   6  37     568584.81     593864.44     12370.67 o
  -4   7  37      13572.53      13574.47       702.58 o
  -1   7  37      71718.15      67712.57      1963.29 o
  -6   8  37      78476.57      72829.80      2302.54 o
  -3   8  37      57278.61      57388.36      1891.06 o
  -8   9  37      33671.66      31767.15      1357.01 o
  -5   9  37       6311.86       5894.24       630.35 o
  -2   9  37      69154.11      67994.91      2206.23 o
  -7  10  37       8091.57       9757.33       812.02 o
  -4  10  37      52706.95      51181.13      2048.65 o
  -1  10  37      12312.61      13289.94      1065.91 o
  -9  11  37      18051.37      17354.40      1151.27 o
  -6  11  37      16789.55      16095.88      1089.98 o
  -3  11  37      16091.92      17277.79      1295.72 o
 -11  12  37       6588.52       7579.55      1308.86 o
  -8  12  37      47596.00      47285.20      2011.44 o
  -5  12  37      78339.60      79781.20      3296.22 o
  -2  12  37        381.27       1556.18       908.32 o
 -10  13  37      23103.90      24069.40      2679.00 o
  -7  13  37      35711.56      33997.46      2096.80 o
  -4  13  37       2982.07       3269.95      1065.91 o
  -1  13  37      14017.52      18004.45      5003.42 o
 -12  14  37      44706.26      43975.85      6288.21 o
  -9  14  37       2090.52       3110.18      2155.89 o
  -6  14  37      26343.89      26297.52      4399.34 o
  -3  14  37       6425.13       5929.25      2545.49 o
   0   1  38     298881.16     267074.72      7537.97 o
  -2   2  38       3338.50       4344.62       376.46 o
  -1   3  38     308626.62     316721.56      6215.98 o
  -3   4  38         14.70        323.93       181.66 o
   0   4  38     438739.62     447484.75     12747.13 o
  -5   5  38     527274.44     525523.69     17290.92 o
  -2   5  38     320585.03     333927.12      7076.15 o
  -4   6  38     531667.56     537541.94     12469.16 o
  -1   6  38      37435.41      38595.96      1103.12 o
  -6   7  38       6491.98       6603.38       569.07 o
  -3   7  38       5990.33       6397.64       483.71 o
   0   7  38     253447.67     248172.91      8638.90 o
  -8   8  38      25992.78      27218.98      1733.47 o
  -5   8  38     135780.23     122982.24      3539.17 o
  -2   8  38      24072.37      26435.42      1103.12 o
  -7   9  38      97790.13      92486.74      2847.53 o
  -4   9  38       8832.23       8921.24       750.73 o
  -1   9  38     123378.69     124731.03      3793.06 o
  -9  10  38      96516.62      93878.77      2943.83 o
  -6  10  38     140698.91     135486.42      4156.39 o
  -3  10  38     278681.12     287598.41      8082.96 o
   0  10  38      79108.53      87853.22      5150.07 o
 -11  11  38     100348.90      99379.03      4797.68 o
  -8  11  38     167675.00     162902.39      4920.25 o
  -5  11  38       7899.24       9008.79       884.24 o
  -2  11  38      31715.54      34468.03      1987.36 o
 -10  12  38      10215.27      10510.25      1006.81 o
  -7  12  38      25656.98      27385.32      1477.39 o
  -4  12  38      65178.64      68351.68      2919.76 o
  -1  12  38      16468.43      17888.45      2265.33 o
 -12  13  38      22632.49      30081.83      3755.85 o
  -9  13  38       1622.59       2836.59      1138.14 o
  -6  13  38       7223.08       8505.38      1138.14 o
  -3  13  38      74716.43      74775.59      4084.16 o
 -11  14  38        121.46       -207.93      1477.39 o
  -8  14  38      66273.73      64703.07      7572.99 o
  -5  14  38       7256.42       6489.57      2617.71 o
  -2  14  38     108688.19     117843.11     11245.67 o
  -1   2  39      32980.60      27512.27       812.02 o
  -2   4  39     215038.91     214705.12      4423.41 o
  -4   5  39      19052.94      18337.13       787.94 o
  -1   5  39     141697.84     142183.91      3077.35 o
  -3   6  39      90317.45      87439.54      2374.77 o
  -5   7  39      26285.58      25997.67      1089.98 o
  -2   7  39     197872.58     201929.53      4907.12 o
  -7   8  39      56978.34      50931.62      1915.13 o
  -4   8  39     201904.58     200677.56      5318.60 o
  -1   8  39      17891.05      18958.73      1006.81 o
  -6   9  39        643.40        936.77       387.40 o
  -3   9  39     111039.87     112386.62      3646.42 o
  -8  10  39        623.75       1398.59       483.71 o
  -5  10  39      35066.34      31618.31      1477.39 o
  -2  10  39       9406.84       8774.60       897.38 o
 -10  11  39       1026.08       1234.44       544.99 o
  -7  11  39        868.44       1527.73       544.99 o
  -4  11  39      22916.97      24789.49      1394.22 o
  -1  11  39      11255.38      12062.06      1709.39 o
  -9  12  39      50134.22      49042.75      2083.67 o
  -6  12  39     153224.72     150529.53      4979.35 o
  -3  12  39       1412.62       2098.99       822.96 o
 -11  13  39      37331.46      39760.37      4410.28 o
  -8  13  39       3180.20       4605.08      1138.14 o
  -5  13  39      12484.33      13252.73      1308.86 o
  -2  13  39         54.04        164.15      1501.46 o
 -10  14  39       4818.41       3736.15      2387.90 o
  -7  14  39       1936.16       5027.50      2206.23 o
  -4  14  39       8960.21       6170.01      2569.56 o
  -1   1  40     126398.43     112848.45      3416.60 o
   0   2  40     695048.81     714476.31     18636.99 o
  -2   3  40      44983.51      45735.59      1127.19 o
  -4   4  40      52869.65      48283.26      2144.95 o
  -1   4  40     479948.06     490475.62      9766.09 o
  -3   5  40     156652.72     143267.34      3611.40 o
   0   5  40      58386.55      58548.38      2107.74 o
  -5   6  40     529561.94     531199.06     12421.01 o
  -2   6  40       2086.40       2593.64       326.12 o
  -7   7  40      62684.30      52052.25      2617.71 o
  -4   7  40     327858.62     322707.72      7767.78 o
  -1   7  40     209739.94     208775.86      5270.45 o
  -6   8  40     157254.62     143219.19      4071.03 o
  -3   8  40       2295.59       3582.94       459.63 o
   0   8  40     823896.31     854731.88     29821.37 o
  -8   9  40       4488.25       4362.13       569.07 o
  -5   9  40     194160.78     188812.48      5441.17 o
  -2   9  40     119075.02     127526.04      3755.85 o
 -10  10  40     431502.28     414051.94     15183.18 o
  -7  10  40     126818.18     120870.12      3817.14 o
  -4  10  40      22475.60      24561.87      1319.80 o
  -1  10  40         39.64        203.55       509.97 o
  -9  11  40     101645.43      92064.32      3199.92 o
  -6  11  40      38764.82      37403.11      1709.39 o
  -3  11  40      88768.29      92618.06      3683.62 o
   0  11  40       3176.70       3075.16      1527.73 o
 -11  12  40      42187.75      42839.90      3005.12 o
  -8  12  40       3701.64       4410.28       763.86 o
  -5  12  40      35748.38      32419.39      1939.21 o
  -2  12  40      88620.91      95542.20      4738.59 o
 -10  13  40       1693.66       2926.32      1370.14 o
  -7  13  40      56118.25      56477.85      2810.32 o
  -4  13  40      85635.48      89107.35      4252.69 o
  -1  13  40      90609.72     100285.16     10262.93 o
 -12  14  40       2409.69       2832.21      2569.56 o
  -9  14  40      81658.66      81584.70      8772.41 o
  -6  14  40       8670.42       9477.18      2810.32 o
  -3  14  40      62349.58      57204.50      7065.20 o
  -1   3  41     255098.69     247546.92      5029.69 o
  -3   4  41      86316.45      79956.30      1950.15 o
  -2   5  41      40859.34      41110.81      1162.21 o
  -4   6  41     277836.78     280662.34      6750.03 o
  -1   6  41       9197.27       9984.96       520.92 o
  -6   7  41      84571.25      75510.99      2374.77 o
  -3   7  41         69.06        380.84       253.89 o
  -5   8  41      66494.70      62002.19      2107.74 o
  -2   8  41      23777.67      25260.07      1079.04 o
  -7   9  41        671.60       1197.23       411.48 o
  -4   9  41     159478.09     165461.00      4821.76 o
  -1   9  41      15677.23      17260.28      1079.04 o
  -9  10  41      21488.78      21083.98      1188.48 o
  -6  10  41      27837.57      26831.57      1357.01 o
  -3  10  41       8750.27      10886.72       921.45 o
  -8  11  41        537.87         21.89       509.97 o
  -5  11  41     137150.84     133687.28      4338.05 o
  -2  11  41       7155.39       9601.93      1175.34 o
 -10  12  41       9752.14       9895.22       993.68 o
  -7  12  41      71300.18      72599.99      2714.02 o
  -4  12  41      30416.76      32940.30      1891.06 o
  -1  12  41      24190.75      25222.86      2593.64 o
 -12  13  41       4708.45       7152.75      2230.31 o
  -9  13  41      65522.12      64120.87      4653.23 o
  -6  13  41      22076.94      22438.80      1757.55 o
  -3  13  41       6383.49       7507.32      1562.75 o
 -11  14  41       2042.99        260.46      1634.98 o
  -8  14  41      27674.57      29746.96      4786.74 o
  -5  14  41      52701.64      51336.53      6434.85 o
  -2  14  41      46212.88      47525.96      6191.90 o
   0   0  42      16298.58      23802.38      1575.88 o
  -1   2  42     106669.02     101580.90      2230.31 o
  -3   3  42      12217.16      12666.15       750.73 o
   0   3  42     767108.50     801659.75     22355.63 o
  -2   4  42     137190.55     134411.75      2932.89 o
  -4   5  42      61737.29      58817.59      1781.62 o
  -1   5  42       1086.19       1547.43       242.95 o
  -6   6  42      41283.04      37873.69      1974.23 o
  -3   6  42      41897.00      42045.40      1332.93 o
   0   6  42      29925.02      27584.49      1346.07 o
  -5   7  42     296243.66     282378.28      7537.97 o
  -2   7  42        246.34        536.24       277.97 o
  -7   8  42        925.11       1205.99       376.46 o
  -4   8  42     162094.22     162254.53      4410.28 o
  -1   8  42     353651.91     359649.00      9608.50 o
  -9   9  42     116923.38     101990.19      4581.00 o
  -6   9  42      47796.11      43507.46      1672.19 o
  -3   9  42       2233.27       2676.81       534.05 o
   0   9  42      51038.11      42224.87      3005.12 o
  -8  10  42        726.75       1494.90       483.71 o
  -5  10  42      70234.36      65644.23      2398.84 o
  -2  10  42       5191.49       5716.95       787.94 o
 -10  11  42     190434.72     180037.92      5161.01 o
  -7  11  42       7975.78       8735.20       860.17 o
  -4  11  42       2664.87       3392.52       691.64 o
  -1  11  42       2108.41       2646.17      1151.27 o
 -12  12  42       4032.73       3394.71      1891.06 o
  -9  12  42        966.45       1521.16       630.35 o
  -6  12  42     139043.92     135088.08      4506.58 o
  -3  12  42      64272.92      73799.41      3381.58 o
 -11  13  42       2295.95       2479.82      1768.49 o
  -8  13  42      52500.89      56830.23      3114.55 o
  -5  13  42      28362.69      29449.29      1998.31 o
  -2  13  42      94932.73     102012.07      8347.79 o
 -10  14  42      45399.39      42704.20      4834.89 o
  -7  14  42         68.39       -873.30      1418.29 o
  -4  14  42      42381.73      41213.68      5695.06 o
  -2   3  43     118005.83     116750.94      2532.35 o
  -1   4  43     364792.38     361892.44      7645.21 o
  -3   5  43     142847.42     134654.70      3259.01 o
  -5   6  43     479314.88     473018.34     11184.38 o
  -2   6  43      52397.13      49261.62      1453.31 o
  -4   7  43      23607.62      24585.94       993.68 o
  -1   7  43      10174.61      11302.57       665.37 o
  -6   8  43       4465.56       5027.50       544.99 o
  -3   8  43        977.20       1151.27       376.46 o
  -8   9  43       1295.47       2140.57       483.71 o
  -5   9  43     215331.19     211739.39      6034.31 o
  -2   9  43     116236.89     112693.05      3526.04 o
  -7  10  43      15027.25      16209.69      1065.91 o
  -4  10  43       1053.72       1420.48       509.97 o
  -1  10  43          1.92        980.55       569.07 o
  -9  11  43      38353.21      37061.67      1757.55 o
  -6  11  43      46434.75      47269.88      1963.29 o
  -3  11  43      78283.11      77496.17      3259.01 o
 -11  12  43       2817.41       3184.59      1370.14 o
  -8  12  43      25369.56      24529.04      1477.39 o
  -5  12  43       3129.09       2600.20       812.02 o
  -2  12  43       5904.48       5828.57      1514.60 o
 -10  13  43       4440.50       3589.51      1551.81 o
  -7  13  43       8110.50       8575.42      1394.22 o
  -4  13  43      20352.89      21359.76      1998.31 o
  -1  13  43      51444.45      56291.80      7113.35 o
  -9  14  43      64992.40      67215.73      7695.55 o
  -6  14  43       2988.43       5513.40      2326.61 o
  -3  14  43      15023.80      19033.15      3720.83 o
   0   1  44     238879.22     257516.58      6894.48 o
  -2   2  44     183377.33     182795.70      5318.60 o
  -1   3  44     629127.12     658184.44     12685.85 o
  -3   4  44      12754.46      12526.07       569.07 o
   0   4  44      33180.21      33224.84      1357.01 o
  -5   5  44      24493.96      22546.05      1295.72 o
  -2   5  44       4381.49       4535.04       376.46 o
  -4   6  44       4812.69       5957.71       472.76 o
  -1   6  44       7153.11       8424.40       496.84 o
  -6   7  44     124406.63     110782.29      3344.37 o
  -3   7  44      54707.09      52641.01      1709.39 o
   0   7  44     333504.75     352351.81     12383.80 o
  -8   8  44      88073.01      87662.79      3913.44 o
  -5   8  44     182318.38     176435.27      4834.89 o
  -2   8  44      32907.05      33192.00      1308.86 o
  -7   9  44      27026.70      25389.20      1212.55 o
  -4   9  44     116894.78     111493.62      3574.19 o
  -1   9  44      24971.93      26102.73      1319.80 o
  -9  10  44      39617.15      35916.97      1586.83 o
  -6  10  44       2406.59       4134.50       630.35 o
  -3  10  44     129099.75     121283.79      3985.67 o
   0  10  44      85764.98      82760.05      5222.30 o
 -11  11  44     140617.84     133238.61      7076.15 o
  -8  11  44     101770.00      95461.22      3272.14 o
  -5  11  44      65476.10      64893.49      2484.20 o
  -2  11  44       6388.54       6795.99      1017.76 o
 -10  12  44      33639.07      34376.11      2556.43 o
  -7  12  44      77775.14      78183.42      2860.66 o
  -4  12  44       1213.42       1170.97       787.94 o
  -1  12  44      20208.59      17597.35      2471.07 o
 -12  13  44      10001.69       9481.55      2593.64 o
  -9  13  44      36402.32      38703.21      3029.19 o
  -6  13  44      41235.80      41384.40      2775.30 o
  -3  13  44      58692.96      65348.75      4567.87 o
   0  13  44      16977.40      15145.97      6058.39 o
 -11  14  44       6946.49       5918.31      3878.42 o
  -8  14  44       1504.96       3022.63      2059.59 o
  -5  14  44      23227.07      22438.80      4167.33 o
  -1   2  45      28353.65      30101.53       849.23 o
  -2   4  45      34093.50      33631.94       969.60 o
  -4   5  45     375247.75     368296.66      8748.33 o
  -1   5  45     458802.62     473639.97      9415.89 o
  -3   6  45        424.05        943.34       291.10 o
  -5   7  45      52759.36      48534.96      1733.47 o
  -2   7  45     175793.72     173255.06      4313.98 o
  -7   8  45      72900.95      63153.46      2182.16 o
  -4   8  45      17330.03      17638.93       932.40 o
  -1   8  45      11570.82      12944.12       836.09 o
  -6   9  45     100687.33      91911.10      2895.68 o
  -3   9  45     214573.25     209813.31      6191.90 o
  -8  10  45       4890.34       6176.58       691.64 o
  -5  10  45        915.37       1081.23       496.84 o
  -2  10  45         53.78        711.34       534.05 o
 -10  11  45       1032.11       1195.04       582.20 o
  -7  11  45       2155.71       2453.56       641.30 o
  -4  11  45      12712.13      15933.92      1138.14 o
  -1  11  45       5879.69       6119.67      1357.01 o
  -9  12  45      76449.05      74499.80      2799.38 o
  -6  12  45      23317.12      20635.29      1442.37 o
  -3  12  45      44605.36      43813.89      2556.43 o
 -11  13  45      42046.20      41283.72      4046.95 o
  -8  13  45       3708.29       3968.16      1381.09 o
  -5  13  45        586.72         52.53       921.45 o
  -2  13  45       6669.47       7857.52      2337.56 o
 -10  14  45       1103.39        864.55      1610.90 o
  -7  14  45        186.33       -906.13      1527.73 o
  -4  14  45       4221.72       5900.80      2460.13 o
  -1   1  46     123953.09     112064.88      3453.81 o
   0   2  46       2582.80       3184.59       400.54 o
  -2   3  46     426475.50     417888.78      8360.93 o
  -4   4  46      39637.09      38499.66      1829.77 o
  -1   4  46      16948.42      14684.15       606.28 o
  -3   5  46      14924.36      14318.63       702.58 o
   0   5  46       3098.77       3913.44       496.84 o
  -5   6  46      21156.57      19243.27       897.38 o
  -2   6  46      16291.56      15789.46       739.79 o
  -7   7  46     380861.25     353750.44     12990.08 o
  -4   7  46        490.95        812.02       315.18 o
  -1   7  46      51679.43      52106.97      1624.03 o
  -6   8  46      22785.65      21392.59      1065.91 o
  -3   8  46     153922.91     155830.61      4313.98 o
   0   8  46       1155.62       1398.59       739.79 o
  -8   9  46      26372.52      25702.19      1236.63 o
  -5   9  46      18827.84      21097.12      1151.27 o
  -2   9  46      15262.29      17901.58      1089.98 o
 -10  10  46       1966.47       3593.89       908.32 o
  -7  10  46      90583.41      84353.44      2943.83 o
  -4  10  46        677.23        343.63       448.69 o
  -1  10  46      43422.51      44995.80      2217.18 o
  -9  11  46       2506.74       2381.33       665.37 o
  -6  11  46      30704.45      33100.08      1634.98 o
  -3  11  46      52363.12      54972.00      2350.69 o
   0  11  46     135041.47     136272.17     10177.57 o
 -11  12  46      10314.87      11849.75      2193.10 o
  -8  12  46       1773.63       1479.58       654.43 o
  -5  12  46      22860.73      23185.16      1562.75 o
  -2  12  46       7223.41       7794.05      1648.11 o
 -10  13  46      74050.41      74114.59      5791.36 o
  -7  13  46      14720.93      12810.60      1877.93 o
  -4  13  46      12192.11      16159.35      2035.51 o
  -1  13  46      11085.06      15178.80      5695.06 o
  -9  14  46       3190.77       4222.05      2436.05 o
  -6  14  46       5657.85       6251.00      2508.28 o
  -3  14  46        164.54       1243.20      2703.07 o
  -1   3  47      89231.91      79413.48      1877.93 o
  -3   4  47     187091.78     176249.23      4046.95 o
  -2   5  47      35118.60      31620.50      1030.89 o
  -4   6  47        940.23       1335.12       326.12 o
  -1   6  47     340277.06     340423.25      7719.63 o
  -6   7  47      30182.25      28177.64      1223.50 o
  -3   7  47      46189.62      46390.02      1551.81 o
  -5   8  47      21695.85      20175.66      1054.97 o
  -2   8  47         22.17        407.10       339.25 o
  -7   9  47     127285.06     117396.62      3539.17 o
  -4   9  47     297628.78     298110.84      8190.21 o
  -1   9  47       1399.80       2096.80       558.12 o
  -9  10  47       1112.98        812.02       509.97 o
  -6  10  47        260.62       1096.55       509.97 o
  -3  10  47      10677.33      11954.81       980.55 o
  -8  11  47      22806.29      22305.29      1346.07 o
  -5  11  47      46239.31      46289.34      1998.31 o
  -2  11  47       8927.43       9387.44      1212.55 o
 -10  12  47       5623.56       8028.24      1514.60 o
  -7  12  47      18921.38      20904.51      1346.07 o
  -4  12  47       1950.71       2849.72       873.30 o
  -1  12  47        375.79        551.56      1357.01 o
 -12  13  47      26426.61      28492.81      3464.75 o
  -9  13  47      33696.84      36177.43      3199.92 o
  -6  13  47      14516.63      12871.89      1915.13 o
  -3  13  47       4105.58       6634.02      2072.72 o
  -8  14  47        148.71       -295.48      1624.03 o
  -5  14  47      41718.71      39777.88      6288.21 o
   0   0  48     595784.12     583811.62     27131.43 o
  -1   2  48       1983.42       2600.20       267.02 o
  -3   3  48     419309.19     413137.06     12081.76 o
   0   3  48     466932.47     488092.12     12856.57 o
  -2   4  48         67.28        481.52       218.87 o
  -4   5  48      51254.40      45409.47      1551.81 o
  -1   5  48      23876.41      23482.82       860.17 o
  -6   6  48      26292.37      25238.18      1575.88 o
  -3   6  48       2748.79       2348.50       376.46 o
   0   6  48        911.29       1442.37       459.63 o
  -5   7  48     183011.55     169547.36      4690.44 o
  -2   7  48      46099.10      48068.77      1538.67 o
  -7   8  48     169851.56     155449.78      4482.51 o
  -4   8  48       2232.46       2681.19       459.63 o
  -1   8  48     177960.53     177461.78      5246.37 o
  -9   9  48       2728.18       1814.45       787.94 o
  -6   9  48      67530.84      60511.66      2144.95 o
  -3   9  48       3109.09       3869.67       606.28 o
   0   9  48        676.75       2055.21       897.38 o
  -8  10  48      52956.10      51463.48      1950.15 o
  -5  10  48        662.46        912.70       483.71 o
  -2  10  48      14387.50      16689.02      1236.63 o
 -10  11  48      87451.87      78426.38      2762.17 o
  -7  11  48       6265.91       8617.01       873.30 o
  -4  11  48       3772.01       4852.40       798.88 o
  -1  11  48      69364.53      75837.11      4241.75 o
 -12  12  48        225.23         61.28      1768.49 o
  -9  12  48       8164.18       8056.70      1103.12 o
  -6  12  48       2242.18       3484.45       763.86 o
  -3  12  48      44959.17      46985.35      2834.40 o
   0  12  48       5397.58       1790.38      4022.88 o
 -11  13  48      30138.27      34157.23      3635.47 o
  -8  13  48        889.39         45.96      1041.83 o
  -5  13  48       1661.71       3445.05      1308.86 o
  -2  13  48      38692.54      42625.41      4773.61 o
 -10  14  48       5259.49       6623.08      3998.80 o
  -7  14  48      13551.64      12169.31      3223.99 o
  -4  14  48       1147.70        -87.55      2446.99 o
  -2   3  49     330656.56     311455.50      6736.89 o
  -1   4  49      92210.33      88956.33      2083.67 o
  -3   5  49         17.81        203.55       242.95 o
  -5   6  49     158119.28     147478.44      3937.52 o
  -2   6  49      29907.40      27100.79      1114.06 o
  -4   7  49      25354.33      26851.27      1103.12 o
  -1   7  49      29841.04      29641.89      1247.57 o
  -6   8  49         70.91        109.44       339.25 o
  -3   8  49      26074.54      25643.10      1223.50 o
  -8   9  49       5156.17       5576.87       678.50 o
  -5   9  49     186861.38     188011.44      5452.11 o
  -2   9  49      20760.66      21138.70      1199.42 o
  -7  10  49      10447.47      10867.02       932.40 o
  -4  10  49       5087.20       6767.54       763.86 o
  -1  10  49       4063.93       5132.56       884.24 o
  -9  11  49        150.93        277.97       558.12 o
  -6  11  49     108613.55     107571.43      3587.32 o
  -3  11  49        526.92        549.37       665.37 o
 -11  12  49      16965.57      17155.22      2604.58 o
  -8  12  49       4068.94       5020.93       822.96 o
  -5  12  49      33214.49      34001.84      1829.77 o
  -2  12  49        143.38        706.96      1332.93 o
 -10  13  49      12169.31      15717.23      2484.20 o
  -7  13  49      40151.10      39773.50      4543.79 o
  -4  13  49      81266.92      88396.02      5913.93 o
  -1  13  49       9133.26       7209.66      4896.18 o
  -9  14  49      52365.16      53798.85      9862.39 o
  -6  14  49       3324.17       4007.55      2230.31 o
   0   1  50       3123.02       3313.73       411.48 o
  -2   2  50     167033.73     153081.58      4834.89 o
  -1   3  50     158601.36     137607.30      3125.50 o
  -3   4  50         45.31        455.25       229.82 o
   0   4  50      96290.30      94432.52      3149.57 o
  -5   5  50       5995.89       5760.72       715.71 o
  -2   5  50       5275.25       5697.25       435.56 o
  -4   6  50     131706.34     128497.83      3429.73 o
  -1   6  50      36573.92      37495.04      1199.42 o
  -6   7  50       2644.68       3145.20       483.71 o
  -3   7  50       4873.63       6071.52       534.05 o
   0   7  50     177724.45     188053.03      7452.61 o
  -8   8  50      63832.29      60365.02      2991.99 o
  -5   8  50     118748.09     114082.88      3392.52 o
  -2   8  50       9488.33      11584.92       774.81 o
  -7   9  50       4450.26       4294.28       617.22 o
  -4   9  50       1716.79       2530.17       558.12 o
  -1   9  50      45525.99      42785.18      1963.29 o
  -9  10  50      55679.54      52610.37      2048.65 o
  -6  10  50      14919.76      14261.73      1054.97 o
  -3  10  50       9673.01      10952.38      1006.81 o
   0  10  50      57188.18      68539.91      4992.48 o
 -11  11  50     129712.69     134201.64     10094.40 o
  -8  11  50      10537.04      10273.87       980.55 o
  -5  11  50      10492.77      10759.77       993.68 o
  -2  11  50         44.14          2.19       750.73 o
 -10  12  50        392.40        593.14      1127.19 o
  -7  12  50      12213.84      12537.01      1138.14 o
  -4  12  50      11114.93      11416.39      1514.60 o
  -1  12  50       7294.86       8908.11      2460.13 o
 -12  13  50       4369.33       4287.71      1963.29 o
  -9  13  50       2234.56       2250.01      1527.73 o
  -6  13  50       8597.05       7885.97      1781.62 o
  -3  13  50      59403.80      59828.79      5962.09 o
  -8  14  50      13626.65      18186.11      5695.06 o
  -5  14  50          1.43       2007.06      3344.37 o
  -1   2  51     203628.67     192075.89      3937.52 o
  -2   4  51     181839.45     171963.70      4022.88 o
  -4   5  51     201970.30     182769.44      4749.53 o
  -1   5  51      10171.87       8503.19       534.05 o
  -3   6  51      35660.45      34437.39      1284.78 o
  -5   7  51     107762.30      99335.26      3042.33 o
  -2   7  51      12322.58      11889.15       739.79 o
  -7   8  51       8824.40       9890.85       774.81 o
  -4   8  51      91068.28      86080.34      2714.02 o
  -1   8  51      51451.67      52448.41      2048.65 o
  -6   9  51     136629.62     131853.14      3865.29 o
  -3   9  51         49.30        374.27       411.48 o
  -8  10  51       2579.77       2396.65       593.14 o
  -5  10  51       5451.35       5699.44       750.73 o
  -2  10  51       3403.45       4994.67       884.24 o
 -10  11  51       8782.89      10015.60       932.40 o
  -7  11  51       4479.00       5581.25       798.88 o
  -4  11  51       1629.24       1543.05       691.64 o
  -1  11  51        207.38       1197.23       969.60 o
  -9  12  51       2406.47       2661.49      1162.21 o
  -6  12  51      87120.47      90980.90      3331.24 o
  -3  12  51      43824.91      45245.31      2919.76 o
 -11  13  51        990.76       1508.03      1501.46 o
  -8  13  51       9469.55       8971.58      1842.91 o
  -5  13  51       3645.78       3650.79      1624.03 o
  -2  13  51      37093.91      34728.49      5077.84 o
  -4  14  51       3337.20       6614.33      4338.05 o
  -1   1  52     107840.34     101134.39      3149.57 o
   0   2  52     999520.25    1052660.50     27446.60 o
  -2   3  52     235342.22     225059.97      5101.92 o
  -4   4  52       5073.90       6008.05       715.71 o
  -1   4  52     317635.91     323324.94      6931.69 o
  -3   5  52        962.25       1512.41       326.12 o
   0   5  52      67127.20      63394.22      2471.07 o
  -5   6  52     124945.59     114398.05      3199.92 o
  -2   6  52      32611.65      32397.50      1175.34 o
  -7   7  52      87094.57      81683.20      3768.98 o
  -4   7  52     216495.80     213720.19      5417.09 o
  -1   7  52     166683.42     173968.58      5053.76 o
  -6   8  52      70454.50      72210.40      2363.82 o
  -3   8  52      34341.51      34842.30      1429.24 o
   0   8  52     567478.25     552298.31     24089.10 o
  -8   9  52       8976.53       9170.76       812.02 o
  -5   9  52     227300.25     220446.14      6349.49 o
  -2   9  52      13476.90      12469.16      1030.89 o
 -10  10  52     392181.22     371927.78     13911.53 o
  -7  10  52      40324.04      39401.42      1781.62 o
  -4  10  52       2183.54       2442.62       630.35 o
  -1  10  52       6212.54       8216.47      1017.76 o
  -9  11  52       1659.16       1834.15       665.37 o
  -6  11  52      80117.56      83245.95      2956.97 o
  -3  11  52       7806.41       6975.46      1041.83 o
   0  11  52      19475.73      18781.44      3950.65 o
 -11  12  52      46103.45      47493.13      4351.18 o
  -8  12  52       7239.51       7507.32      1175.34 o
  -5  12  52      47617.33      50487.31      2302.54 o
  -2  12  52      56587.88      54908.53      4845.84 o
 -10  13  52       8067.67       9424.65      2107.74 o
  -7  13  52      83018.95      79505.41      6325.41 o
  -4  13  52      69485.05      76362.41      6785.04 o
  -6  14  52        132.37       2904.44      3053.27 o
  -1   3  53      19420.85      17792.14       702.58 o
  -3   4  53      90673.18      85723.58      2313.48 o
  -2   5  53     188920.78     177048.11      4167.33 o
  -4   6  53     363759.88     347895.56      8494.44 o
  -1   6  53     239266.41     239645.64      5428.04 o
  -6   7  53      14232.03      14351.47       884.24 o
  -3   7  53      48781.37      50312.21      1696.26 o
  -5   8  53       9004.43       8525.08       739.79 o
  -2   8  53      35591.95      39412.36      1562.75 o
  -7   9  53      72109.81      66749.53      2326.61 o
  -4   9  53       5578.64       6866.03       739.79 o
  -1   9  53      18170.52      19726.97      1346.07 o
  -9  10  53       3037.52       3199.92       654.43 o
  -6  10  53      16756.33      16487.66      1138.14 o
  -3  10  53      35261.55      31443.22      1877.93 o
  -8  11  53      46488.56      42850.85      1998.31 o
  -5  11  53       2100.62       2475.45       678.50 o
  -2  11  53      49269.80      48791.05      3090.48 o
 -10  12  53       4453.61       6180.96      1757.55 o
  -7  12  53      11964.31      11865.08      1114.06 o
  -4  12  53      52409.75      52255.80      2738.09 o
  -1  12  53       7252.81       8660.78      2302.54 o
 -12  13  53      47734.53      50583.61      6809.12 o
  -9  13  53       5058.73       5325.17      1757.55 o
  -6  13  53       4028.03       5018.74      1768.49 o
  -3  13  53       5136.58       6095.60      2120.87 o
  -8  14  53      31335.88      26733.08      7089.28 o
  -5  14  53      10361.94       8185.83      4543.79 o
   0   0  54     781758.12     858106.94     38145.09 o
  -1   2  54     178179.48     163762.56      3550.11 o
  -3   3  54     735515.12     703898.19     22090.80 o
   0   3  54     413748.22     421198.16     11718.43 o
  -2   4  54     278294.69     265468.22      5986.16 o
  -4   5  54         48.87        245.14       277.97 o
  -1   5  54       2616.10       2786.25       363.33 o
  -6   6  54     115526.88     104793.95      4581.00 o
  -3   6  54       4289.63       4672.93       496.84 o
   0   6  54     116544.40     116234.40      4495.64 o
  -5   7  54      60971.81      56620.11      1987.36 o
  -2   7  54     203552.83     198712.11      5136.94 o
  -7   8  54     213046.34     195842.69      5500.26 o
  -4   8  54     283252.00     275536.34      7257.81 o
  -1   8  54      96589.15      95025.66      3368.45 o
  -9   9  54     111857.88     101077.48      4605.08 o
  -6   9  54      11275.02      11451.41       873.30 o
  -3   9  54      34874.37      35008.65      1634.98 o
   0   9  54      72263.92      78638.68      4591.94 o
  -8  10  54      15933.54      16056.48      1079.04 o
  -5  10  54     208324.95     214258.62      6205.03 o
  -2  10  54      27121.45      27214.60      1733.47 o
 -10  11  54      54000.85      53639.07      3453.81 o
  -7  11  54       2113.22       2492.96       691.64 o
  -4  11  54       2653.59       2118.69       750.73 o
  -1  11  54     125994.05     132765.84      6082.47 o
 -12  12  54      13058.32      13791.15      2967.91 o
  -9  12  54      31972.27      28720.44      3053.27 o
  -6  12  54     168543.06     168643.41      5259.50 o
  -3  12  54      15211.20      15846.37      1829.77 o
   0  12  54      22540.62      17982.56      6568.36 o
 -11  13  54      56902.77      54490.48      4944.33 o
  -8  13  54      58736.85      60721.78      5150.07 o
  -5  13  54      53118.93      51553.22      5368.94 o
  -2  13  54      22653.62      23504.71      3622.34 o
  -7  14  54        613.41        726.66      2786.25 o
  -4  14  54      84811.93     106216.60     15461.15 o
  -2   3  55     140273.53     126411.97      3173.65 o
  -1   4  55        260.38        847.04       277.97 o
  -3   5  55     118228.58     112835.32      3066.40 o
  -5   6  55      68702.33      64254.39      2035.51 o
  -2   6  55     433784.22     435891.06     10348.29 o
  -4   7  55      34310.98      32023.23      1284.78 o
  -1   7  55      26971.67      26452.93      1284.78 o
  -6   8  55      59312.53      54575.85      1987.36 o
  -3   8  55      21146.09      20630.92      1079.04 o
  -8   9  55      39104.36      36280.30      1599.96 o
  -5   9  55      21514.40      23145.76      1308.86 o
  -2   9  55      51911.75      51783.03      2206.23 o
  -7  10  55      23358.84      23084.48      1357.01 o
  -4  10  55      17958.01      19516.86      1260.71 o
  -1  10  55       8758.72      10505.88      1162.21 o
  -9  11  55      21053.52      22351.26      1405.16 o
  -6  11  55      20304.83      22344.69      1381.09 o
  -3  11  55      20786.99      23622.90      1672.19 o
 -11  12  55       7130.70       8074.20      1998.31 o
  -8  12  55      50235.38      46501.64      2871.61 o
  -5  12  55      51441.93      48801.99      2604.58 o
  -2  12  55       4318.91       4887.42      1781.62 o
 -10  13  55       3553.79       5441.17      1781.62 o
  -7  13  55       9632.71       9144.49      2422.92 o
  -4  13  55       1828.88       4018.50      1842.91 o
  -9  14  55          2.72       1602.15      2991.99 o
  -6  14  55      40711.87      52500.93      9851.45 o
   0   1  56      54137.06      54072.44      1891.06 o
  -2   2  56     844535.94     829075.69     24647.22 o
  -1   3  56      42076.64      37184.24      1127.19 o
  -3   4  56     408520.44     400092.25      9573.48 o
   0   4  56      18487.66      19125.07      1065.91 o
  -5   5  56      43219.41      39683.76      2072.72 o
  -2   5  56       6198.16       6185.34       509.97 o
  -4   6  56      25535.78      23355.88      1054.97 o
  -1   6  56     267029.28     275116.09      6760.97 o
  -6   7  56      93120.41      86019.06      2762.17 o
  -3   7  56     191504.28     182561.50      4821.76 o
   0   7  56       5502.52       4211.11      1054.97 o
  -8   8  56     732001.75     707244.75     25216.29 o
  -5   8  56       4888.96       5712.57       641.30 o
  -2   8  56      51242.82      50706.18      2011.44 o
  -7   9  56      30793.52      31379.74      1453.31 o
  -4   9  56     152774.12     153188.83      4640.10 o
  -1   9  56        184.73        181.66       558.12 o
  -9  10  56         18.39        172.91       509.97 o
  -6  10  56        312.37        893.00       558.12 o
  -3  10  56       5749.05       6500.51       921.45 o
   0  10  56     469959.59     478059.00     21265.65 o
 -11  11  56        844.81       1505.84      1575.88 o
  -8  11  56         50.70        277.97       558.12 o
  -5  11  56      60119.35      61455.00      2446.99 o
  -2  11  56      15456.04      15054.05      1805.70 o
 -10  12  56      56330.78      50658.03      4677.30 o
  -7  12  56      24285.87      25610.27      1974.23 o
  -4  12  56       3267.20       3195.54      1175.34 o
  -1  12  56      41227.99      42459.07      4786.74 o
  -9  13  56      84024.09      82190.98      7367.25 o
  -6  13  56      81547.48      82442.70      7270.94 o
  -3  13  56         49.46       -400.54      1370.14 o
  -8  14  56        398.43        969.60      2956.97 o
  -5  14  56      59848.00      65600.45     11547.71 o
  -1   2  57     155983.95     146565.75      3162.71 o
  -2   4  57     238908.73     233930.88      5368.94 o
  -4   5  57      10344.48      10260.74       678.50 o
  -1   5  57      41956.71      40104.00      1284.78 o
  -3   6  57      67184.75      62518.73      2048.65 o
  -5   7  57     100905.55      91337.66      2884.74 o
  -2   7  57      46099.09      46989.73      1610.90 o
  -7   8  57      21093.94      21416.67      1175.34 o
  -4   8  57     105869.73     104947.14      3199.92 o
  -1   8  57      31583.28      30151.87      1586.83 o
  -6   9  57      21544.59      19904.26      1162.21 o
  -3   9  57      59996.43      59612.10      2471.07 o
  -8  10  57       1929.82       1836.34       606.28 o
  -5  10  57      26816.41      26833.76      1466.45 o
  -2  10  57       4702.76       4191.41       884.24 o
 -10  11  57       3686.36       4416.85      1271.65 o
  -7  11  57      15141.25      14579.09      1199.42 o
  -4  11  57        686.29       1339.50       715.71 o
  -1  11  57       4379.28       5668.80      1551.81 o
  -9  12  57      29280.13      31793.41      3526.04 o
  -6  12  57     144355.27     145504.20      5342.68 o
  -3  12  57       6261.30       7216.22      1757.55 o
 -11  13  57      18851.63      23445.62      4543.79 o
  -8  13  57       3903.90       4721.08      1733.47 o
  -5  13  57       8598.52       9437.78      2387.90 o
  -2  13  57       5095.67       3854.34      1987.36 o
  -7  14  57        244.16      -1236.63      2847.53 o
  -1   1  58     411943.31     433474.69     11718.43 o
   0   2  58       1787.95       2289.41       411.48 o
  -2   3  58     318259.28     288738.72      6469.87 o
  -4   4  58     335599.12     320643.75     11160.31 o
  -1   4  58      18790.93      15754.44       763.86 o
  -3   5  58     166201.67     153808.23      4143.25 o
   0   5  58     263619.06     274691.50      9159.81 o
  -5   6  58      61624.09      56979.06      1915.13 o
  -2   6  58     467948.00     471562.88     11171.25 o
  -7   7  58     319477.06     313790.88     12298.44 o
  -4   7  58      29364.30      28523.46      1212.55 o
  -1   7  58      33243.69      32040.74      1466.45 o
  -6   8  58      35992.86      33809.23      1490.52 o
  -3   8  58     261895.39     261152.05      6774.10 o
   0   8  58       5124.86       5940.20      1127.19 o
  -8   9  58     142574.55     132457.22      4071.03 o
  -5   9  58      17181.45      18628.23      1138.14 o
  -2   9  58      30734.54      32128.29      1624.03 o
 -10  10  58      21225.31      19440.25      1792.57 o
  -7  10  58      72741.01      67695.06      2604.58 o
  -4  10  58     123702.88     125184.10      4046.95 o
  -1  10  58     164787.69     169963.20      5997.10 o
  -9  11  58      38940.39      37505.98      2374.77 o
  -6  11  58      35066.88      35816.29      1781.62 o
  -3  11  58      65529.70      60938.47      2908.81 o
   0  11  58     180595.33     219347.39     18297.74 o
 -11  12  58      26845.28      30801.92      3515.09 o
  -8  12  58      88919.80      87588.38      6640.59 o
  -5  12  58      41034.98      45011.12      2810.32 o
  -2  12  58      15210.87      18394.04      3077.35 o
 -10  13  58     106156.13     102841.59      8785.54 o
  -7  13  58      35264.89      33445.90      3779.93 o
  -4  13  58      17209.34      15690.97      3029.19 o
  -6  14  58      56823.59      64151.51     11256.61 o
  -1   3  59     208863.19     194236.17      4362.13 o
  -3   4  59       4517.16       4524.09       496.84 o
  -2   5  59       2597.56       2816.89       424.61 o
  -4   6  59      85750.81      81044.09      2446.99 o
  -1   6  59      28482.03      27531.96      1199.42 o
  -6   7  59      50708.49      49589.93      1853.85 o
  -3   7  59          2.79        424.61       326.12 o
  -5   8  59      20037.68      21425.42      1138.14 o
  -2   8  59       4826.92       6384.51       726.66 o
  -7   9  59       1301.37       2009.25       558.12 o
  -4   9  59      62190.54      60555.44      2363.82 o
  -1   9  59      15428.16      17991.31      1394.22 o
  -9  10  59       4497.44       4655.42       750.73 o
  -6  10  59      21804.43      19980.87      1319.80 o
  -3  10  59        244.71        512.16       617.22 o
  -8  11  59         14.28        122.57       582.20 o
  -5  11  59      71463.76      75515.37      2860.66 o
  -2  11  59       3218.61       2976.67      1175.34 o
 -10  12  59        388.20       -328.31      1175.34 o
  -7  12  59      32092.73      33601.30      2302.54 o
  -4  12  59       6354.73       7465.74      1357.01 o
  -1  12  59       7467.53       8551.35      2326.61 o
  -9  13  59      28059.08      27877.78      3429.73 o
  -6  13  59      22507.88      25323.54      3622.34 o
  -3  13  59      15028.19      13631.38      2943.83 o
  -8  14  59       8787.21       9890.85      4653.23 o
   0   0  60    1774077.50    1913485.75     84530.73 o
  -1   2  60      39806.91      39716.60      1199.42 o
  -3   3  60     317302.62     287666.25     10311.08 o
   0   3  60     149294.42     145727.47      4701.38 o
  -2   4  60      26636.58      23811.13       932.40 o
  -4   5  60      91959.26      88446.36      2665.87 o
  -1   5  60     249575.28     251906.88      5828.57 o
  -6   6  60      28131.30      24498.39      1720.34 o
  -3   6  60      79790.04      78231.58      2387.90 o
   0   6  60      18860.06      17433.19      1284.78 o
  -5   7  60         86.37        700.39       400.54 o
  -2   7  60     251439.09     247207.67      6483.00 o
  -7   8  60     159429.23     153604.69      4543.79 o
  -4   8  60        201.11        908.32       424.61 o
  -1   8  60      39789.12      38788.57      1829.77 o
  -9   9  60        225.67       -236.38       691.64 o
  -6   9  60      26824.52      26787.80      1370.14 o
  -3   9  60     146165.41     148038.75      4907.12 o
   0   9  60      19235.03      21256.89      2206.23 o
  -8  10  60     121009.44     117042.04      3841.21 o
  -5  10  60      17398.00      18319.62      1223.50 o
  -2  10  60     162807.52     168319.47      6798.18 o
 -10  11  60      15900.65      17873.12      2107.74 o
  -7  11  60      55898.51      55906.59      2337.56 o
  -4  11  60      67801.32      72400.82      3223.99 o
  -1  11  60      70223.05      71081.02      5077.84 o
 -12  12  60      24771.26      31005.47      6990.79 o
  -9  12  60      89229.91      83094.92      6531.15 o
  -6  12  60        805.36       1280.40       945.53 o
  -3  12  60       4136.33       4145.44      1866.98 o
  -8  13  60        859.93        984.93      1308.86 o
  -5  13  60       4317.07       4392.77      1987.36 o
  -2   3  61       3343.25       4036.01       411.48 o
  -1   4  61     159381.52     151608.56      3646.42 o
  -3   5  61      56652.98      53615.00      1805.70 o
  -5   6  61     210482.61     202393.55      5259.50 o
  -2   6  61      90301.28      87358.56      2532.35 o
  -4   7  61      34234.34      30854.45      1332.93 o
  -1   7  61       3908.24       5270.45       630.35 o
  -6   8  61       6819.40       7100.22       739.79 o
  -3   8  61       1424.41       1683.13       472.76 o
  -8   9  61       7983.25       8249.30       849.23 o
  -5   9  61     140656.86     135438.28      4217.67 o
  -2   9  61     106435.82     102668.69      3477.88 o
  -7  10  61      11155.56      12602.68      1065.91 o
  -4  10  61      22037.60      22416.92      1466.45 o
  -1  10  61        544.78        888.62       763.86 o
  -9  11  61      24112.16      24717.27      3173.65 o
  -6  11  61       9387.74       9573.48      1030.89 o
  -3  11  61      24382.12      28300.21      1950.15 o
 -11  12  61        201.84        503.41      1381.09 o
  -8  12  61       9141.32       5852.65      1926.08 o
  -5  12  61       3160.71       3690.19      1346.07 o
  -2  12  61       6075.64       5493.70      2059.59 o
 -10  13  61         21.22        -28.45      2652.73 o
  -7  13  61       1877.84        -56.91      1319.80 o
  -4  13  61      28428.99      29718.50      4556.92 o
   0   1  62     409915.19     418639.53     11293.82 o
  -2   2  62       2830.37       2865.04       483.71 o
  -1   3  62      31515.89      29002.79      1041.83 o
  -3   4  62       9217.88       9205.78       678.50 o
   0   4  62      66773.27      65558.87      2628.66 o
  -5   5  62      73337.59      63805.69      2981.04 o
  -2   5  62     104917.80      96927.66      2738.09 o
  -4   6  62      71557.79      65604.83      2131.82 o
  -1   6  62     105519.05     102725.60      3053.27 o
  -6   7  62         49.88        196.99       411.48 o
  -3   7  62       8064.28       8641.08       702.58 o
   0   7  62      55856.18      49997.03      3162.71 o
  -8   8  62         64.55        350.20       678.50 o
  -5   8  62       2475.15       3101.42       569.07 o
  -2   8  62       4579.85       5999.29       726.66 o
  -7   9  62      99462.25      90549.72      3053.27 o
  -4   9  62        894.90       1326.37       558.12 o
  -1   9  62      11834.53      11722.81      1223.50 o
  -9  10  62       1654.16       1974.23       630.35 o
  -6  10  62      35388.19      36028.59      1842.91 o
  -3  10  62     215476.58     213761.78      7089.28 o
   0  10  62       6892.44       5469.62      1696.26 o
 -11  11  62       4490.32       5401.77      2131.82 o
  -8  11  62     171893.92     171407.77      6785.04 o
  -5  11  62       3040.58       3637.66       798.88 o
  -2  11  62      42509.27      42677.94      3199.92 o
 -10  12  62       1321.62       2703.07      1538.67 o
  -7  12  62       1607.88       2563.00      1295.72 o
  -4  12  62      16655.54      18709.22      2217.18 o
  -1  12  62          2.35         13.13      1260.71 o
  -9  13  62        352.57        420.24      2884.74 o
  -6  13  62        749.54       2228.12      1659.05 o
  -1   2  63       3069.22       4154.20       387.40 o
  -2   4  63        367.56        893.00       326.12 o
  -4   5  63     221293.06     206385.78      5403.96 o
  -1   5  63     238000.83     237853.06      6010.24 o
  -3   6  63        474.55       1208.18       376.46 o
  -5   7  63      78820.55      70748.33      2446.99 o
  -2   7  63      96009.69      91490.88      3005.12 o
  -7   8  63      32311.62      31136.79      1514.60 o
  -4   8  63        311.33        623.79       435.56 o
  -1   8  63      36405.86      36836.23      1915.13 o
  -6   9  63      77852.45      73057.44      2569.56 o
  -3   9  63     112823.44     109304.90      4119.18 o
  -8  10  63         51.52        455.25       544.99 o
  -5  10  63        222.97        691.64       569.07 o
  -2  10  63         55.76        492.46       787.94 o
 -10  11  63       2818.88       4132.31      1370.14 o
  -7  11  63      11915.95      12795.28      1223.50 o
  -4  11  63      13220.52      14981.82      1453.31 o
  -1  11  63       8172.50       7071.77      2206.23 o
  -9  12  63      47463.63      40992.62      4289.90 o
  -6  12  63       2181.45       1941.40      1138.14 o
  -3  12  63      25713.69      29957.07      3950.65 o
  -8  13  63        918.75       3064.21      3283.09 o
  -5  13  63        613.07        240.76      1709.39 o
  -1   1  64     296990.00     302468.56      8905.92 o
   0   2  64      20369.90      16942.92      1114.06 o
  -2   3  64     165569.48     155532.95      3611.40 o
  -4   4  64       9607.52      10317.65      1006.81 o
  -1   4  64     104492.06     103668.93      2652.73 o
  -3   5  64     145632.11     137981.56      3817.14 o
   0   5  64      36999.10      38941.79      1926.08 o
  -5   6  64     197945.61     184220.56      4920.25 o
  -2   6  64      34958.17      34969.25      1370.14 o
  -7   7  64     167908.50     154353.22      6469.87 o
  -4   7  64      24667.02      23414.97      1162.21 o
  -1   7  64         78.45        393.97       424.61 o
  -6   8  64       4277.06       5368.94       691.64 o
  -3   8  64      56537.04      53960.81      1987.36 o
   0   8  64      36614.11      39600.59      2956.97 o
  -8   9  64          2.59        479.33       520.92 o
  -5   9  64        110.03        820.77       534.05 o
  -2   9  64     141674.52     140660.56      4605.08 o
 -10  10  64       9103.02      10289.19      2422.92 o
  -7  10  64     212713.53     198810.62      6071.52 o
  -4  10  64       8361.78       9159.81      1079.04 o
  -1  10  64       7493.16       9378.68      1319.80 o
  -9  11  64      50825.18      52115.71      4605.08 o
  -6  11  64        768.44        912.70       691.64 o
  -3  11  64     175828.14     186770.42      7562.04 o
   0  11  64      47245.60      65775.55     11064.00 o
 -11  12  64       1058.14      -1219.12      2059.59 o
  -8  12  64       8618.97       9711.37      2144.95 o
  -5  12  64       3072.97       3491.02      1720.34 o
  -2  12  64       1157.94        934.59      1575.88 o
  -7  13  64        263.54        632.54      2751.23 o
  -4  13  64       1219.89       1578.07      3501.96 o
  -1   3  65     152849.77     148205.09      3464.75 o
  -3   4  65     210861.95     197613.36      5222.30 o
  -2   5  65      28559.05      29131.92      1188.48 o
  -4   6  65       1154.97       1659.05       424.61 o
  -1   6  65     257165.11     257768.27      6894.48 o
  -6   7  65      47569.61      41152.40      1757.55 o
  -3   7  65      12157.04      12624.56       836.09 o
  -5   8  65      10569.35      11512.69       921.45 o
  -2   8  65       2703.05       3031.38       630.35 o
  -7   9  65      42586.11      41148.02      1805.70 o
  -4   9  65     270519.12     260624.56      7791.86 o
  -1   9  65       2090.91       3162.71       812.02 o
  -9  10  65       1394.76       1726.90       897.38 o
  -6  10  65       1286.22       1184.10       654.43 o
  -3  10  65       1941.52       2705.26       798.88 o
  -8  11  65      21207.56      21626.79      2569.56 o
  -5  11  65      49951.41      52848.94      2628.66 o
  -2  11  65       8207.11       8969.39      1877.93 o
 -10  12  65        672.23        882.06      1418.29 o
  -7  12  65      28930.97      29243.55      3429.73 o
  -4  12  65       5026.46       5434.60      2024.57 o
  -1  12  65        357.24       -437.74      1586.83 o
  -6  13  65      15698.49      18658.88      6082.47 o
   0   0  66        277.08       2190.91       702.58 o
  -1   2  66       4046.72       5235.43       424.61 o
  -3   3  66     177790.64     163795.38      6312.28 o
   0   3  66     290223.00     292702.50      9680.73 o
  -2   4  66          4.92        332.69       326.12 o
  -4   5  66      30691.63      29554.35      1260.71 o
  -1   5  66      17465.57      18520.99       921.45 o
  -6   6  66        810.77       1048.40       641.30 o
  -3   6  66       2569.43       2935.08       496.84 o
   0   6  66       5738.09       7483.25      1017.76 o
  -5   7  66     101991.61      99326.51      3138.63 o
  -2   7  66      75744.51      72637.20      2580.51 o
  -7   8  66      80581.27      74683.66      2617.71 o
  -4   8  66         19.41        369.89       448.69 o
  -1   8  66     112651.84     108190.84      4060.08 o
  -9   9  66       2100.35       1943.59       908.32 o
  -6   9  66      23566.93      24483.07      1346.07 o
  -3   9  66       3073.66       4416.85       836.09 o
   0   9  66        977.22        982.74      1030.89 o
  -8  10  66       1560.11       2538.92       665.37 o
  -5  10  66       1045.12       1070.29       630.35 o
  -2  10  66       3806.84       6073.71      1138.14 o
 -10  11  66      45257.11      44059.02      3550.11 o
  -7  11  66        446.14        680.69       884.24 o
  -4  11  66         14.05         91.93       750.73 o
  -1  11  66      44036.98      43323.61      4324.92 o
  -9  12  66      10865.69      11243.48      2350.69 o
  -6  12  66        962.78       2707.45      1442.37 o
  -3  12  66      20339.59      22543.86      3453.81 o
  -8  13  66        173.72        711.34      2810.32 o
  -2   3  67     153731.33     143120.70      3539.17 o
  -1   4  67      61446.71      59502.66      1792.57 o
  -3   5  67         89.95        271.40       339.25 o
  -5   6  67      56736.26      54755.32      1963.29 o
  -2   6  67      22548.84      22022.95      1138.14 o
  -4   7  67       2241.96       2935.08       544.99 o
  -1   7  67      41582.77      43268.89      1781.62 o
  -6   8  67       5874.47       6310.09       763.86 o
  -3   8  67      30428.73      30821.62      1501.46 o
  -8   9  67      10432.05      11841.00      1006.81 o
  -5   9  67     100042.82      96246.97      3248.07 o
  -2   9  67       1754.48       2630.85       715.71 o
  -7  10  67        352.54        232.00       593.14 o
  -4  10  67       3499.23       4458.43       884.24 o
  -1  10  67       8064.50       6732.52      1332.93 o
  -9  11  67         88.46        -52.53      1199.42 o
  -6  11  67      64058.93      61614.79      3005.12 o
  -3  11  67       1900.07       3223.99      1405.16 o
  -8  12  67        420.62       1297.91      1346.07 o
  -5  12  67      36137.51      33522.50      4300.84 o
  -2  12  67        269.47        426.80      1744.41 o
  -7  13  67      19104.94      16527.06      6082.47 o
   0   1  68      74491.50      80626.04      2714.02 o
  -2   2  68      94975.85      93664.27      3331.24 o
  -1   3  68      42305.27      42246.76      1394.22 o
  -3   4  68     123017.55     113310.27      3320.29 o
   0   4  68       1373.21       1735.66       569.07 o
  -5   5  68       9219.79      11149.36      1114.06 o
  -2   5  68      41852.75      42540.05      1551.81 o
  -4   6  68       6816.15       7012.67       665.37 o
  -1   6  68     120285.77     118342.14      3501.96 o
  -6   7  68      27287.54      25060.89      1332.93 o
  -3   7  68      47310.68      46663.61      1792.57 o
   0   7  68     135503.00     134829.81      6518.02 o
  -8   8  68     143347.95     134227.91      5865.78 o
  -5   8  68      26797.55      26518.59      1429.24 o
  -2   8  68      31710.31      29834.50      1562.75 o
  -7   9  68      51009.59      48263.56      2024.57 o
  -4   9  68       5255.77       6439.23       873.30 o
  -1   9  68       1082.74       2164.65       750.73 o
  -9  10  68       6544.51       6894.48      1527.73 o
  -6  10  68         31.24        190.42       606.28 o
  -3  10  68      78806.29      75489.10      3210.86 o
   0  10  68     108657.62     110832.63      9015.35 o
 -11  11  68      41943.50      46425.04      6386.70 o
  -8  11  68      42799.48      39366.40      4071.03 o
  -5  11  68        996.39       2330.99       956.47 o
  -2  11  68      45785.65      38720.72      4701.38 o
 -10  12  68      17507.13      22099.55      6434.85 o
  -7  12  68        862.71        549.37      1260.71 o
  -4  12  68         34.57        199.17      1381.09 o
  -1  12  68        421.10       1400.78      2120.87 o
  -1   2  69       8644.03      10028.74       569.07 o
  -2   4  69      61320.10      56121.09      1842.91 o
  -4   5  69     152139.22     144760.05      4060.08 o
  -1   5  69      73550.07      73265.36      2398.84 o
  -3   6  69      55439.54      52395.88      1853.85 o
  -5   7  69     123263.88     118313.69      3659.55 o
  -2   7  69         50.34        516.54       448.69 o
  -7   8  69        109.98        512.16       520.92 o
  -4   8  69      63549.11      58412.68      2217.18 o
  -1   8  69      27788.12      32441.27      1757.55 o
  -6   9  69      93108.07      91188.83      3077.35 o
  -3   9  69      14619.53      14484.98      1295.72 o
  -8  10  69         19.14        321.74       787.94 o
  -5  10  69      12526.00      14134.78      1223.50 o
  -2  10  69        298.12        667.56       956.47 o
 -10  11  69       9635.46      11398.88      1926.08 o
  -7  11  69       7608.20       9724.50      1610.90 o
  -4  11  69        195.96       -260.46       849.23 o
  -1  11  69       2907.25       2129.63      1575.88 o
  -9  12  69       3806.29       3648.60      2024.57 o
  -6  12  69      51529.21      55587.04      4896.18 o
  -3  12  69      63515.10      63667.81      6301.34 o
  -1   1  70     165298.44     168485.81      5187.28 o
   0   2  70       1123.65       1954.53       509.97 o
  -2   3  70         84.24        947.72       326.12 o
  -4   4  70      99060.13      81807.95      3865.29 o
  -1   4  70       3069.92       3893.74       483.71 o
  -3   5  70      75793.45      68384.51      2254.39 o
   0   5  70     138572.28     132503.19      5003.42 o
  -5   6  70      20562.47      22007.62      1127.19 o
  -2   6  70      92319.79      90138.23      2847.53 o
  -7   7  70       4185.40       5327.36      1030.89 o
  -4   7  70        751.96        809.83       448.69 o
  -1   7  70        413.93        761.68       509.97 o
  -6   8  70         63.00        604.09       520.92 o
  -3   8  70       2812.08       3486.64       654.43 o
   0   8  70      41913.94      43949.59      3259.01 o
  -8   9  70      10036.86      12147.42      1079.04 o
  -5   9  70        302.73        332.69       558.12 o
  -2   9  70      49431.95      49209.09      2460.13 o
 -10  10  70      54248.81      51564.16      5476.19 o
  -7  10  70     146440.38     133155.42      4567.87 o
  -4  10  70      40027.96      40828.46      2193.10 o
  -1  10  70      13168.33      13392.80      2107.74 o
  -9  11  70      17134.06      18431.25      2799.38 o
  -6  11  70         25.57        -37.21      1017.76 o
  -3  11  70      93475.07      97682.77      8227.41 o
  -8  12  70      21304.55      18608.54      2895.68 o
  -5  12  70        296.83       1230.06      1538.67 o
  -2  12  70        295.77       1724.71      1866.98 o
  -1   3  71      37347.88      36330.64      1332.93 o
  -3   4  71       5914.96       7308.15       654.43 o
  -2   5  71      61771.77      59108.69      2120.87 o
  -4   6  71     229434.02     213781.47      5756.34 o
  -1   6  71      90493.16      87349.80      2775.30 o
  -6   7  71      16183.34      16242.52      1089.98 o
  -3   7  71      28802.27      27698.31      1381.09 o
  -5   8  71      22078.06      23259.57      1295.72 o
  -2   8  71      40819.55      40346.95      1939.21 o
  -7   9  71      51745.24      50417.27      2096.80 o
  -4   9  71       4788.12       5101.92       908.32 o
  -1   9  71      11361.70      14147.92      1357.01 o
  -9  10  71       6088.35       8903.73      1659.05 o
  -6  10  71      15809.49      17087.37      1295.72 o
  -3  10  71      18171.33      21471.39      1685.32 o
  -8  11  71       8572.78       8757.09      2107.74 o
  -5  11  71       3750.50       3497.58      1575.88 o
  -2  11  71      19439.32      18330.57      3210.86 o
  -7  12  71      15438.95      19899.88      3259.01 o
  -4  12  71      24691.13      26577.68      3804.00 o
   0   0  72    1429509.12    1540947.38     68244.43 o
  -1   2  72      66310.00      66869.91      1792.57 o
  -3   3  72      24829.76      24194.16      1527.73 o
   0   3  72      15517.84      13419.07      1175.34 o
  -2   4  72        840.77       1396.41       435.56 o
  -4   5  72     159937.86     151450.98      4289.90 o
  -1   5  72     208066.48     202341.00      5465.24 o
  -6   6  72      16044.02      15977.69      1527.73 o
  -3   6  72     146040.72     134948.00      3950.65 o
   0   6  72      32587.48      30615.88      2241.25 o
  -5   7  72      17679.05      18742.05      1151.27 o
  -2   7  72       2401.21       3226.18       617.22 o
  -7   8  72        128.39        728.85       558.12 o
  -4   8  72       3586.55       4465.00       726.66 o
  -1   8  72      14334.67      14900.84      1247.57 o
  -9   9  72        486.86       -312.99      1138.14 o
  -6   9  72     103139.19      92587.42      3248.07 o
  -3   9  72      42173.90      46333.11      2265.33 o
   0   9  72        900.67       2449.18      1346.07 o
  -8  10  72     231471.98     219104.44      9680.73 o
  -5  10  72        274.81         41.59       665.37 o
  -2  10  72     159106.44     166835.52      8603.88 o
 -10  11  72       1384.85        175.10      1381.09 o
  -7  11  72      72261.44      75204.57      5428.04 o
  -4  11  72     102835.50     102484.83      5962.09 o
  -1  11  72       2034.41       2619.90      1792.57 o
  -6  12  72       6831.39       6498.32      1974.23 o
  -3  12  72      25652.18      23478.45      6725.95 o
  -2   3  73     105755.80      99722.66      2871.61 o
  -1   4  73       4141.69       3795.25       544.99 o
  -3   5  73     113410.27     103708.33      3101.42 o
  -5   6  73      28738.02      27608.57      1332.93 o
  -2   6  73     346298.91     345702.47      9330.53 o
  -4   7  73       2382.94       2753.42       582.20 o
  -1   7  73      49366.47      45337.24      2011.44 o
  -6   8  73      55755.62      51752.39      2096.80 o
  -3   8  73      38116.34      38506.23      1768.49 o
  -8   9  73      28812.91      29219.47      1624.03 o
  -5   9  73      42421.77      42454.69      2011.44 o
  -2   9  73      28310.03      30830.37      1974.23 o
  -7  10  73       8647.37       9998.09      1575.88 o
  -4  10  73      16023.41      17293.11      1634.98 o
  -1  10  73         43.05        888.62      1284.78 o
  -9  11  73      22111.53      21031.45      3066.40 o
  -6  11  73      20786.17      20077.17      2628.66 o
  -3  11  73      13707.60      16910.09      3018.25 o
  -5  12  73      52650.41      55781.84      5732.27 o
   0   1  74     304279.59     302932.62      9573.48 o
  -2   2  74      25345.55      27378.75      1477.39 o
  -1   3  74     138564.19     134902.03      3464.75 o
  -3   4  74       4117.64       4694.81       569.07 o
   0   4  74     349155.06     351894.38     11633.07 o
  -5   5  74     284605.75     265649.88     10081.27 o
  -2   5  74     127931.27     119675.09      3670.49 o
  -4   6  74     352612.75     333504.69      8422.21 o
  -1   6  74      15176.89      17304.05      1054.97 o
  -6   7  74      12466.39      13173.93      1017.76 o
  -3   7  74       4968.02       5618.46       715.71 o
   0   7  74     144347.91     147010.05      7041.13 o
  -8   8  74      52445.49      49852.58      2967.91 o
  -5   8  74     115351.75     107394.15      3526.04 o
  -2   8  74      39331.64      42019.13      1950.15 o
  -7   9  74      46849.23      47729.52      2024.57 o
  -4   9  74       4794.93       6277.26       956.47 o
  -1   9  74      90081.12      86509.34      4132.31 o
  -9  10  74     112282.96     104496.27      6410.77 o
  -6  10  74      74320.55      72203.84      3755.85 o
  -3  10  74      99808.15     111368.87      6809.12 o
   0  10  74      41293.93      44871.04      5053.76 o
 -11  11  74      89757.78      98880.00     15135.03 o
  -8  11  74      88054.26      85594.45      6798.18 o
  -5  11  74      12029.53       9654.46      2230.31 o
  -2  11  74      34580.99      34763.51      4434.36 o
  -7  12  74      20713.95      14924.91      5646.91 o
  -1   2  75      67961.90      67196.03      1974.23 o
  -2   4  75     144128.80     144521.47      4143.25 o
  -4   5  75       2328.89       2991.99       569.07 o
  -1   5  75      30396.39      29834.50      1381.09 o
  -3   6  75      44496.32      42531.29      1757.55 o
  -5   7  75      23824.43      24861.72      1357.01 o
  -2   7  75      65652.40      66423.41      2460.13 o
  -7   8  75      24922.10      23592.26      1405.16 o
  -4   8  75      83899.22      82690.01      3018.25 o
  -1   8  75      16894.74      17862.18      1453.31 o
  -6   9  75      15063.59      15601.23      1162.21 o
  -3   9  75      36308.26      38042.22      2083.67 o
  -8  10  75        187.21       -540.61       993.68 o
  -5  10  75      10412.50      11127.48      1634.98 o
  -2  10  75       9517.69       8879.66      2387.90 o
 -10  11  75        142.74       1306.67      1709.39 o
  -7  11  75       3323.69       4235.18      1659.05 o
  -4  11  75       2585.59       3510.71      1586.83 o
  -1  11  75       7925.39       8317.15      2775.30 o
  -1   1  76      26927.49      28116.36      1477.39 o
   0   2  76     307370.31     310630.34      9923.68 o
  -2   3  76        280.93       1186.29       400.54 o
  -4   4  76       1128.84       2418.54       726.66 o
  -1   4  76     193811.03     191653.47      5294.52 o
  -3   5  76      62883.13      59358.21      2120.87 o
   0   5  76       1676.64       2201.86       798.88 o
  -5   6  76     177327.61     162814.84      4629.15 o
  -2   6  76       7328.84       8603.88       836.09 o
  -7   7  76      12192.95      11236.91      1453.31 o
  -4   7  76     135268.80     126387.90      3950.65 o
  -1   7  76      53047.40      55112.08      2350.69 o
  -6   8  76      56562.36      56294.00      2230.31 o
  -3   8  76        876.19       1278.22       582.20 o
   0   8  76     408803.78     419147.31     19168.85 o
  -8   9  76         32.99       -168.53       836.09 o
  -5   9  76      80447.86      73805.98      3173.65 o
  -2   9  76      53009.00      59180.93      2956.97 o
 -10  10  76     284159.94     280180.81     19654.75 o
  -7  10  76      26186.40      26321.60      2446.99 o
  -4  10  76       2183.31       2250.01      1041.83 o
  -1  10  76          0.46       -144.46      1212.55 o
  -9  11  76      24468.28      27328.42      3937.52 o
  -6  11  76      26798.22      26295.34      3307.16 o
  -3  11  76      19099.22      16262.22      3138.63 o
  -1   3  77     173794.91     167063.14      4386.20 o
  -3   4  77       3380.64       3948.46       569.07 o
  -2   5  77      34929.64      33754.51      1477.39 o
  -4   6  77     191114.66     179738.06      4920.25 o
  -1   6  77        737.26        372.08       483.71 o
  -6   7  77      55121.47      53299.82      2120.87 o
  -3   7  77        849.56       1494.90       558.12 o
  -5   8  77      35188.74      35509.87      1781.62 o
  -2   8  77      12495.24      14362.41      1223.50 o
  -7   9  77       7757.08      10035.30      1162.21 o
  -4   9  77      49655.99      46420.66      2387.90 o
  -1   9  77      16463.31      14927.10      2059.59 o
  -9  10  77       5071.75       6754.40      1599.96 o
  -6  10  77      14383.64      15443.64      2096.80 o
  -3  10  77       5556.45       5830.76      1709.39 o
  -8  11  77       8626.77       9164.19      2206.23 o
  -5  11  77      46135.64      42332.12      4351.18 o
  -2  11  77      12234.70      10832.00      3272.14 o
   0   0  78      37129.36      40215.62      3186.78 o
  -1   2  78     102702.15     110335.79      2847.53 o
  -3   3  78      41818.31      43122.25      2155.89 o
   0   3  78     509526.31     535758.19     17061.11 o
  -2   4  78     132995.17     127677.06      3731.78 o
  -4   5  78      16255.91      17343.45      1041.83 o
  -1   5  78       1711.42       2862.85       582.20 o
  -6   6  78      72005.73      62923.64      3416.60 o
  -3   6  78      16638.32      16535.81      1089.98 o
   0   6  78      27238.96      32692.98      2350.69 o
  -5   7  78     164766.66     151516.64      4605.08 o
  -2   7  78      24428.41      25218.48      1381.09 o
  -7   8  78      16678.59      15774.14      1212.55 o
  -4   8  78     148729.25     143534.36      4883.04 o
  -1   8  78     196534.98     203468.20      7014.86 o
  -9   9  78      81392.02      81427.12      7367.25 o
  -6   9  78      47038.07      49572.42      2096.80 o
  -3   9  78      10441.32      10002.47      1175.34 o
   0   9  78      41707.13      38906.77      5609.70 o
  -8  10  78       1255.00       1199.42      1175.34 o
  -5  10  78      72109.78      58797.90      4845.84 o
  -2  10  78          8.64        286.72      1236.63 o
 -10  11  78     122481.30     138147.91     13316.20 o
  -7  11  78       4858.86       5119.43      1842.91 o
  -4  11  78       6195.34       6955.77      2024.57 o
  -1  11  78      15573.72      19383.34      3902.50 o
  -2   3  79      17011.80      16682.46       993.68 o
  -1   4  79      46737.64      48405.84      1877.93 o
  -3   5  79      44988.34      44400.46      1757.55 o
  -5   6  79     131657.91     121778.45      3707.70 o
  -2   6  79      50688.04      49819.75      2035.51 o
  -4   7  79      12050.05      11928.55       993.68 o
  -1   7  79          0.27        573.45       558.12 o
  -6   8  79       6564.78       6522.40       884.24 o
  -3   8  79          3.73        -21.89       544.99 o
  -8   9  79        536.97        221.06      1006.81 o
  -5   9  79      26216.85      26133.37      1781.62 o
  -2   9  79      33161.69      31894.09      3248.07 o
  -7  10  79      14776.98      16964.80      2374.77 o
  -4  10  79       2816.68       3331.24      1295.72 o
  -1  10  79        389.29        901.75      1284.78 o
  -6  11  79       3294.00       3965.97      1634.98 o
  -3  11  79      20838.36      21867.55      4228.62 o
   0   1  80      64437.27      74729.62      2871.61 o
  -2   2  80      58641.85      64088.04      2895.68 o
  -1   3  80     344033.44     344500.84      8687.05 o
  -3   4  80      30834.97      29718.50      1370.14 o
   0   4  80      14753.31      14143.54      1490.52 o
  -5   5  80       5699.27       6036.50      1030.89 o
  -2   5  80        138.11        569.07       448.69 o
  -4   6  80       1957.29       2449.18       617.22 o
  -1   6  80        939.42       1221.31       569.07 o
  -6   7  80      58697.27      54072.44      2217.18 o
  -3   7  80      32454.31      30598.37      1599.96 o
   0   7  80     156406.53     171534.70      7912.24 o
  -8   8  80     109115.80     102064.60      6603.38 o
  -5   8  80      66323.27      61973.73      2580.51 o
  -2   8  80      38564.53      37398.73      2035.51 o
  -7   9  80       3249.61       4106.05      1151.27 o
  -4   9  80      65816.72      63203.79      3926.57 o
  -1   9  80      17111.08      18468.46      2254.39 o
  -9  10  80      22454.56      22664.24      2641.79 o
  -6  10  80       9725.48      11370.42      2059.59 o
  -3  10  80      27298.75      32112.96      3598.26 o
   0  10  80      30988.93      36855.93      5368.94 o
  -5  11  80      40738.53      41684.26      4300.84 o
  -1   2  81       3127.33       5546.23       558.12 o
  -2   4  81      33597.35      33669.15      1490.52 o
  -4   5  81     153696.11     147485.02      4241.75 o
  -1   5  81     150650.27     147970.91      4375.26 o
  -3   6  81       7961.00       9604.12       860.17 o
  -5   7  81      17606.40      18658.88      1295.72 o
  -2   7  81      60129.21      60649.55      2337.56 o
  -7   8  81      26071.31      25697.81      1610.90 o
  -4   8  81       8908.58       9963.07      1079.04 o
  -1   8  81      16808.65      18908.39      1514.60 o
  -6   9  81      35968.71      35461.71      2727.15 o
  -3   9  81      57955.84      53354.54      4300.84 o
  -8  10  81       5082.83       5981.78      1586.83 o
  -5  10  81        909.47       2177.78      1394.22 o
  -2  10  81        824.28        947.72      1357.01 o
  -4  11  81       1891.54       1282.59      1720.34 o
  -1   1  82      47053.56      46998.48      2241.25 o
   0   2  82       5628.56       5533.10       822.96 o
  -2   3  82     287021.62     290351.81      7487.63 o
  -4   4  82      39911.06      40121.51      2363.82 o
  -1   4  82       1643.06       2164.65       534.05 o
  -3   5  82        706.21        641.30       472.76 o
   0   5  82      15519.29      19413.99      1757.55 o
  -5   6  82       6313.02       5990.54       774.81 o
  -2   6  82      12854.25      15542.13      1079.04 o
  -7   7  82     226507.03     218745.50      8881.84 o
  -4   7  82       1244.58       1624.03       665.37 o
  -1   7  82      40697.90      40064.60      2024.57 o
  -6   8  82       6347.54       7413.21       921.45 o
  -3   8  82      71277.25      73239.09      2932.89 o
   0   8  82       1455.99       3035.76      1744.41 o
  -8   9  82      28181.70      29924.24      2919.76 o
  -5   9  82      23950.39      27954.39      2495.15 o
  -2   9  82      10955.34      13145.48      2155.89 o
 -10  10  82       1120.77        341.44      4143.25 o
  -7  10  82      21033.49      22937.83      3101.42 o
  -4  10  82       5724.00       5745.40      1866.98 o
  -1  10  82      26560.48      29083.77      4944.33 o
  -1   3  83      78302.31      77903.27      2521.41 o
  -3   4  83      69437.97      69017.05      2363.82 o
  -2   5  83      23753.25      23384.33      1346.07 o
  -4   6  83        987.81       1586.83       593.14 o
  -1   6  83     114300.15     114157.30      4009.74 o
  -6   7  83      19985.14      19573.76      1319.80 o
  -3   7  83       9317.00      10562.78       969.60 o
  -5   8  83       5034.77       5944.58       932.40 o
  -2   8  83          1.08        186.04       654.43 o
  -7   9  83      26318.81      27041.69      2436.05 o
  -4   9  83     102665.10     102524.23      6143.75 o
  -1   9  83        687.38        477.14      1065.91 o
  -9  10  83        103.78        -72.23      1634.98 o
  -6  10  83          7.93         15.32      1151.27 o
  -3  10  83      11890.86      13237.41      2471.07 o
   0   0  84       7671.19       9520.95      1891.06 o
  -1   2  84      12559.09      15426.13       908.32 o
  -3   3  84     311143.00     301540.56     11403.25 o
   0   3  84     122918.97     131218.41      5161.01 o
  -2   4  84       7908.62       9474.99       812.02 o
  -4   5  84         18.84        645.67       496.84 o
  -1   5  84       5923.72       7763.41       822.96 o
  -6   6  84       1865.81       2543.30      1017.76 o
  -3   6  84       6276.04       8012.92       860.17 o
   0   6  84       8101.36      10540.90      1453.31 o
  -5   7  84      23646.12      25776.61      1575.88 o
  -2   7  84      98368.44      92694.67      3368.45 o
  -7   8  84     110533.53     115534.01      4907.12 o
  -4   8  84      21050.36      24170.08      1551.81 o
  -1   8  84      44338.54      43785.43      3248.07 o
  -9   9  84       2434.60       2838.78      1950.15 o
  -6   9  84       9179.33      11079.32      1768.49 o
  -3   9  84      19075.00      20838.85      2665.87 o
   0   9  84      14184.40      16570.83      3114.55 o
  -8  10  84        375.25        186.04      1648.11 o
  -5  10  84       6560.24       7502.95      1987.36 o
  -2  10  84        955.89       1678.75      1963.29 o
  -2   3  85     134691.92     139916.41      3961.59 o
  -1   4  85      56524.68      53258.23      2048.65 o
  -3   5  85        456.72        899.57       496.84 o
  -5   6  85      78721.25      72367.99      2786.25 o
  -2   6  85      16282.26      16741.55      1138.14 o
  -4   7  85       3077.96       3491.02       812.02 o
  -1   7  85      19600.81      22449.75      1527.73 o
  -6   8  85       3086.25       4031.63      1017.76 o
  -3   8  85      19621.73      22384.08      1792.57 o
  -8   9  85       1141.54       1807.89      1295.72 o
  -5   9  85     102505.28      99558.51      7391.32 o
  -2   9  85      11452.68      13397.18      2230.31 o
  -7  10  85       8208.34      11762.21      2326.61 o
  -4  10  85         17.73        717.90      1284.78 o
  -1  10  85       2986.45       3729.59      2422.92 o
   0   1  86      34871.21      37068.24      2048.65 o
  -2   2  86       8686.46      11657.15      1319.80 o
  -1   3  86     176447.58     183997.31      5125.99 o
  -3   4  86        489.63       1173.16       520.92 o
   0   4  86      15760.39      16695.59      1853.85 o
  -5   5  86      18828.40      20239.13      1685.32 o
  -2   5  86        369.90       1164.40       534.05 o
  -4   6  86      32189.11      32824.30      1624.03 o
  -1   6  86      21552.10      22508.84      1477.39 o
  -6   7  86       1702.09       2285.03       726.66 o
  -3   7  86       1461.42       1891.06       654.43 o
   0   7  86     193370.33     183250.95     13729.87 o
  -8   8  86      12699.93      13025.10      2871.61 o
  -5   8  86      73624.46      75616.05      3477.88 o
  -2   8  86       3563.03       4195.78      1260.71 o
  -7   9  86       9296.66       9925.87      1866.98 o
  -4   9  86       1880.32       2000.49      1199.42 o
  -1   9  86      10294.13      12418.82      1939.21 o
  -9  10  86      28631.14      33399.94      6058.39 o
  -6  10  86       5358.86       7426.34      1974.23 o
  -3  10  86      13443.49      12088.33      2556.43 o
  -1   2  87      15529.14      18573.52      1103.12 o
  -2   4  87      28311.36      29913.30      1466.45 o
  -4   5  87      90107.78      92105.91      3005.12 o
  -1   5  87      30757.07      33553.15      1768.49 o
  -3   6  87      11048.21      12029.23      1017.76 o
  -5   7  87      49492.41      48843.57      2241.25 o
  -2   7  87        137.13        332.69       593.14 o
  -7   8  87       1079.63        836.09      1041.83 o
  -4   8  87      27314.52      31578.92      2326.61 o
  -1   8  87      26761.70      30136.55      2665.87 o
  -6   9  87      45847.20      47110.11      3744.91 o
  -3   9  87       5533.32       5579.06      1709.39 o
  -8  10  87        850.26        890.81      3090.48 o
  -5  10  87       2304.51       1505.84      1442.37 o
  -2  10  87        690.55       1282.59      2059.59 o
  -1   1  88      42065.44      46856.22      2508.28 o
   0   2  88     141145.92     146694.89      6445.79 o
  -2   3  88      83592.41      94003.52      2956.97 o
  -4   4  88       3954.19       5815.44      1162.21 o
  -1   4  88      23652.66      24382.39      1284.78 o
  -3   5  88       1636.38       2372.58       617.22 o
   0   5  88      34131.81      36229.96      2727.15 o
  -5   6  88       4767.95       6349.49       932.40 o
  -2   6  88      15819.91      14703.85      1127.19 o
  -7   7  88      27756.72      28893.35      3077.35 o
  -4   7  88      44890.82      45065.84      2193.10 o
  -1   7  88      44393.78      46471.00      2628.66 o
  -6   8  88      11650.61      12836.87      1877.93 o
  -3   8  88       7056.49       5911.74      1490.52 o
   0   8  88     156959.25     174242.17     12843.44 o
  -8   9  88       4905.95       6574.93      1672.19 o
  -5   9  88      50124.00      49916.05      4677.30 o
  -2   9  88       2214.08       2499.52      1429.24 o
  -4  10  88        489.86        374.27      1599.96 o
  -1   3  89         88.34        956.47       472.76 o
  -3   4  89      35341.25      36917.21      1659.05 o
  -2   5  89      71431.41      72287.00      2580.51 o
  -4   6  89     111645.52     109427.47      3598.26 o
  -1   6  89      90532.35      95148.23      3574.19 o
  -6   7  89       4010.67       5206.98      1162.21 o
  -3   7  89      18339.79      17719.91      1260.71 o
  -5   8  89       3342.44       4486.89      1418.29 o
  -2   8  89      18097.01      19799.20      2169.03 o
  -7   9  89      19920.18      19475.27      2508.28 o
  -4   9  89       3289.75       4110.42      1659.05 o
  -1   9  89       3398.41       3228.37      1624.03 o
  -3  10  89      16502.46      20442.69      6373.57 o
   0   0  90     216993.38     223247.70     14806.72 o
  -1   2  90      31474.63      32533.20      1527.73 o
  -3   3  90     226242.62     234734.12      9656.65 o
   0   3  90      32495.68      31749.64      2446.99 o
  -2   4  90      43328.02      43113.49      1816.64 o
  -4   5  90       3086.99       4854.59       763.86 o
  -1   5  90       1865.21       3191.16       739.79 o
  -6   6  90      20869.25      23723.58      2107.74 o
  -3   6  90        132.04        499.03       569.07 o
   0   6  90      31893.74      31905.04      3307.16 o
  -5   7  90       3706.15       3471.32       956.47 o
  -2   7  90      58143.14      56692.34      3077.35 o
  -7   8  90      64232.07      65072.96      4581.00 o
  -4   8  90      91231.44      91541.21      4616.02 o
  -1   8  90       5449.15       7089.28      1514.60 o
  -6   9  90        354.76        857.98      1138.14 o
  -3   9  90      11191.10      11554.28      2169.03 o
   0   9  90      20734.84      27534.15      4786.74 o
  -8  10  90       7355.43       5721.33      3611.40 o
  -2   3  91      58390.54      58471.77      2337.56 o
  -1   4  91        567.48        680.69       534.05 o
  -3   5  91      36268.15      37510.36      1757.55 o
  -5   6  91      10185.94      11499.56      1151.27 o
  -2   6  91     105400.98     104395.59      3731.78 o
  -4   7  91       9686.09       9186.08      1247.57 o
  -1   7  91      27557.69      30777.84      2484.20 o
  -6   8  91      21191.37      22044.83      2556.43 o
  -3   8  91      14050.32      15833.23      2182.16 o
  -8   9  91      18555.56      22261.52      4762.67 o
  -5   9  91       7920.27       8831.50      2155.89 o
  -2   9  91      14607.05      17811.84      2895.68 o
   0   1  92       1929.57       2381.33       921.45 o
  -2   2  92     255863.62     256376.23     10444.59 o
  -1   3  92      21259.76      22434.43      1332.93 o
  -3   4  92     155603.80     161057.28      5016.56 o
   0   4  92       1978.60       2762.17      1017.76 o
  -5   5  92         13.00        459.63       884.24 o
  -2   5  92      35049.30      36317.50      1696.26 o
  -4   6  92       1230.95       1442.37       654.43 o
  -1   6  92      91920.56      88671.80      3755.85 o
  -6   7  92      60583.78      61087.30      3731.78 o
  -3   7  92     113710.48     109508.45      4167.33 o
   0   7  92       4074.19       4863.35      2083.67 o
  -8   8  92     293608.47     293389.75     25507.39 o
  -5   8  92       4476.32       8111.41      1696.26 o
  -2   8  92      49935.36      50728.07      3587.32 o
  -7   9  92      26157.79      28985.28      4482.51 o
  -4   9  92      61009.83      57742.93      4749.53 o
  -1   9  92       1911.79       2004.87      1696.26 o
  -1   2  93      37235.96      42325.55      1974.23 o
  -2   4  93      66349.84      68408.58      2446.99 o
  -4   5  93        398.31       1107.49       630.35 o
  -1   5  93      16819.28      19770.75      1381.09 o
  -3   6  93      23142.40      23762.98      1442.37 o
  -5   7  93      35021.17      38458.08      2569.56 o
  -2   7  93      29505.86      29037.81      2313.48 o
  -7   8  93      18969.52      21777.81      2580.51 o
  -4   8  93      37923.25      37479.72      3101.42 o
  -1   8  93       7025.07       7962.58      1720.34 o
  -6   9  93       8935.80      10457.73      2569.56 o
  -3   9  93      35574.88      36950.05      4883.04 o
  -1   1  94     107868.46     117453.52      5719.14 o
   0   2  94       4264.57       5883.29      1271.65 o
  -2   3  94     119564.31     124030.63      4022.88 o
  -4   4  94     121329.30     120589.97      5780.42 o
  -1   4  94       2387.48       4318.35       798.88 o
  -3   5  94      42827.33      42325.55      1902.00 o
   0   5  94      90531.15      87531.47      4896.18 o
  -5   6  94      10294.57      12173.69      1319.80 o
  -2   6  94     175233.91     179138.36      6918.56 o
  -7   7  94     161736.14     174572.66     13922.48 o
  -4   7  94       5449.17       6894.48      1199.42 o
  -1   7  94       8082.00       8807.43      1744.41 o
  -6   8  94      20129.68      18737.67      2508.28 o
  -3   8  94      89400.31      85327.42      6058.39 o
   0   8  94      18303.08      16901.33      4180.46 o
  -5   9  94       3855.74       5635.97      3889.36 o
  -2   9  94      13793.31      20355.14      6592.44 o
  -1   3  95      74541.04      81105.38      3125.50 o
  -3   4  95       2408.84       2854.10       750.73 o
  -2   5  95      10223.86      11573.98      1030.89 o
  -4   6  95      95256.44      95419.63      3659.55 o
  -1   6  95       2630.71       3070.78       993.68 o
  -6   7  95      21874.84      21891.62      2617.71 o
  -3   7  95        152.81        409.29       787.94 o
  -5   8  95      22343.10      26347.87      2679.00 o
  -2   8  95      11344.66      10735.69      1757.55 o
  -7   9  95       3155.26       1884.49      3381.58 o
  -4   9  95      38145.95      39664.07      6178.77 o
  -1   9  95      10361.60      10775.09      5235.43 o
   0   0  96     442431.75     498797.16     37394.36 o
  -1   2  96      22677.08      22780.24      1490.52 o
  -3   3  96      49952.71      47924.31      3077.35 o
   0   3  96      28295.57      29191.02      2652.73 o
  -2   4  96       6908.13       9275.81       956.47 o
  -4   5  96      49015.91      53498.99      2374.77 o
  -1   5  96      86930.30      83909.13      3368.45 o
  -6   6  96      15207.62      18960.92      3320.29 o
  -3   6  96      37318.84      37674.52      2072.72 o
   0   6  96      10794.36      11186.57      2302.54 o
  -5   7  96       1035.32       1116.25      1175.34 o
  -2   7  96      61552.77      60023.58      3587.32 o
  -7   8  96      50512.30      50119.61      6071.52 o
  -4   8  96         17.99        748.54      1041.83 o
  -1   8  96       9890.45      11460.16      2411.97 o
  -6   9  96      18378.19      18632.61      4725.46 o
  -3   9  96      81331.66      81076.92     13353.41 o
  -2   3  97       2561.76       3256.82       739.79 o
  -1   4  97      50404.70      52787.66      2398.84 o
  -3   5  97      28666.00      29832.31      1709.39 o
  -5   6  97      96455.72      97194.69      5088.78 o
  -2   6  97      67551.26      70034.80      3368.45 o
  -4   7  97      13644.95      17673.95      2083.67 o
  -1   7  97          1.55       -328.31       969.60 o
  -6   8  97      11162.63       9829.56      2217.18 o
  -3   8  97       1023.92       2098.99      1357.01 o
  -5   9  97      46565.22      49725.64     10214.78 o
   0   1  98     223661.50     231365.67     10214.78 o
  -2   2  98       8859.49      11492.99      1442.37 o
  -1   3  98        160.35       1170.97       641.30 o
  -3   4  98      15698.99      17028.28      1308.86 o
   0   4  98      57206.18      56609.17      3670.49 o
  -5   5  98      99160.20     108252.12      6809.12 o
  -2   5  98      92569.64      91035.62      4060.08 o
  -4   6  98      86988.94      93296.57      4375.26 o
  -1   6  98      77373.56      74101.45      4289.90 o
  -6   7  98        114.31        418.05      1175.34 o
  -3   7  98       9294.50      10680.98      1514.60 o
   0   7  98       4988.34       7174.64      2313.48 o
  -5   8  98       8385.72       7728.39      2035.51 o
  -2   8  98       4283.34       3801.81      1490.52 o
  -1   2  99       1107.35       1615.28       702.58 o
  -2   4  99       9087.75      11558.65      1114.06 o
  -4   5  99      67301.02      66092.91      3029.19 o
  -1   5  99      76598.86      79973.80      3889.36 o
  -3   6  99       3149.04       4049.14       956.47 o
  -5   7  99      14459.01      16014.90      2254.39 o
  -2   7  99      59761.05      62842.66      3611.40 o
  -4   8  99      10480.97      11720.62      2617.71 o
  -1   8  99       4768.38       4742.97      2628.66 o
  -1   1 100      93015.84      95194.20      5489.32 o
   0   2 100      25349.12      30530.52      2895.68 o
  -2   3 100      28189.77      29440.53      1696.26 o
  -4   4 100       7903.98       8564.48      1477.39 o
  -1   4 100      47574.34      47127.62      2689.94 o
  -3   5 100      45523.92      43485.58      2569.56 o
   0   5 100      24639.90      28516.89      3368.45 o
  -5   6 100     105297.49     107330.67      6421.72 o
  -2   6 100       9120.92       9974.02      1466.45 o
  -4   7 100      29431.94      29687.86      2810.32 o
  -1   7 100       2086.24       2786.25      1332.93 o
  -6   8 100       4577.97       5526.53      3210.86 o
  -3   8 100       6601.68       8430.97      3210.86 o
  -1   3 101      50400.58      51518.20      2762.17 o
  -3   4 101      54401.76      59714.96      2556.43 o
  -2   5 101       1738.55       2803.76       980.55 o
  -4   6 101       4391.15       5786.99      1319.80 o
  -1   6 101      54209.13      56241.46      3563.24 o
  -6   7 101      14433.07      13381.86      2786.25 o
  -3   7 101       9988.04      10779.47      1551.81 o
  -5   8 101       4283.81       4635.72      3368.45 o
  -2   8 101        878.60       2444.81      3515.09 o
   0   0 102      24137.12      22233.06      4009.74 o
  -1   2 102       2076.42       2492.96       822.96 o
  -3   3 102      63929.41      63214.74      3670.49 o
   0   3 102      77549.98      81092.24      4944.33 o
  -2   4 102        997.27       1061.53       836.09 o
  -4   5 102      10193.83      11838.81      1610.90 o
  -1   5 102        594.68       1584.64       884.24 o
  -6   6 102       1183.33       1562.75      1877.93 o
  -3   6 102        567.11        827.34       908.32 o
   0   6 102        562.37        984.93      1418.29 o
  -5   7 102      36314.06      36308.75      4022.88 o
  -2   7 102      23600.87      26741.84      2422.92 o
  -4   8 102        419.79       2569.56      2495.15 o
  -2   3 103      64169.21      64911.00      2799.38 o
  -1   4 103      34503.93      37591.34      2727.15 o
  -3   5 103        244.83       1072.47       921.45 o
  -5   6 103      36547.52      36251.84      3405.66 o
  -2   6 103       8940.69      11897.91      1634.98 o
  -4   7 103        823.42       -643.48      1295.72 o
  -1   7 103       7262.59       6010.24      2860.66 o
   0   1 104       7947.51       9923.68      1866.98 o
  -2   2 104       6547.56       7822.50      1575.88 o
  -1   3 104      71732.87      70680.48      3755.85 o
  -3   4 104       8437.66      10989.58      1394.22 o
   0   4 104      14468.89      13642.32      2446.99 o
  -5   5 104        431.80       1777.24      1357.01 o
  -2   5 104        499.84       1424.86       945.53 o
  -4   6 104       9454.24      10140.36      1551.81 o
  -1   6 104      17955.47      20869.49      2131.82 o
  -3   7 104       1746.12       2687.75      1648.11 o
  -1   2 105       6778.76       7038.94      1223.50 o
  -2   4 105      15294.26      16227.20      1963.29 o
  -4   5 105      70155.16      69043.31      4071.03 o
  -1   5 105      22762.89      25043.38      2337.56 o
  -3   6 105      15664.74      16163.73      1915.13 o
  -2   7 105       1929.67       1667.81      1659.05 o
  -1   1 106     104262.02     113132.98      6883.54 o
   0   2 106      11215.56       9343.66      2217.18 o
  -2   3 106       1458.46       2615.53       945.53 o
  -4   4 106      29821.97      29015.92      3477.88 o
  -1   4 106       1894.39       2773.11      1188.48 o
  -3   5 106      22615.02      23091.04      2206.23 o
   0   5 106      70032.29      79582.02      6215.98 o
  -5   6 106       7477.62      10816.68      2641.79 o
  -2   6 106      35899.28      41121.76      2991.99 o
  -4   7 106        128.76        713.52      3392.52 o
  -1   3 107       4945.90       6264.13      1514.60 o
  -3   4 107      20549.23      23296.78      2144.95 o
  -2   5 107      28683.13      27531.96      2617.71 o
  -4   6 107      59055.54      58563.70      4677.30 o
  -1   6 107      46554.19      50246.55      4338.05 o
  -3   7 107      19339.27      23224.55      4567.87 o
   0   0 108     577596.25     568983.00     64403.22 o
  -1   2 108       4729.78       6027.75      1319.80 o
  -3   3 108      50725.21      53129.10      5609.70 o
   0   3 108       1476.23       2473.26      1709.39 o
  -2   4 108         70.90        234.19       945.53 o
  -4   5 108      42343.64      44628.09      3307.16 o
  -1   5 108      49146.17      51485.36      3416.60 o
  -3   6 108      34672.26      32725.81      3405.66 o
   0   6 108         23.78        575.63      3720.83 o
  -2   3 109      72456.49      72462.10      4845.84 o
  -1   4 109         15.68       1065.91       969.60 o
  -3   5 109      21855.98      25128.74      2871.61 o
  -2   6 109      84628.76      84082.04      7645.21 o
   0   1 110      47679.27      49937.94      5379.88 o
  -2   2 110      20145.13      21431.99      3477.88 o
  -1   3 110      52320.54      52185.75      4410.28 o
  -3   4 110        651.60        768.24      1030.89 o
   0   4 110      87536.64      88816.25      6883.54 o
  -2   5 110      27589.89      28582.55      3162.71 o
  -1   2 111      28228.12      32852.75      2991.99 o
  -2   4 111      38266.52      38026.90      3125.50 o
  -4   5 111       4464.30       4036.01      1757.55 o
  -1   5 111       7200.78       4567.87      2727.15 o
  -3   6 111       8109.90      10103.15      3210.86 o
  -1   1 112       1944.46       1359.20      1586.83 o
   0   2 112     161240.42     168912.62     12795.28 o
  -2   3 112      10447.33      12013.91      1926.08 o
  -4   4 112       3852.28       3812.76      2495.15 o
  -1   4 112      82964.88      85738.91      7610.20 o
  -3   5 112      17522.44      20418.61      3368.45 o
  -1   3 113      29524.15      30944.19      2981.04 o
  -3   4 113        111.39         74.42      1466.45 o
   0   0 114      15176.16      17431.00      5489.32 o
  -1   2 114      26742.53      27057.01      2810.32 o
  -3   3 114      17461.28      18639.18      5719.14 o
                                                
